# Supplementary material for: Imputation of low-coverage sequencing data from 150,119 UK Biobank genomes
Source: Nat Genet. 2023 Jun 29;55(7):1088–90. doi: 10.1038/s41588-023-01438-3 (PMC10335927; doi:10.1038/s41588-023-01438-3)
Supplement: Source Data Fig. 1 — Statistical source data. [file 41588_2023_1438_MOESM3_ESM.xlsx]

## Sheet: a)
Method	Reference panel	Bin	#Geno	MAF	GT_R2	DS_R2
GLIMPSE_v1.1.1	1000GP	1	24424100	0.00132952	0.68648	0.724096
GLIMPSE_v1.1.1	1000GP	2	6605000	0.00787683	0.875463	0.896209
GLIMPSE_v1.1.1	1000GP	3	5464400	0.041242	0.953858	0.962374
GLIMPSE_v1.1.1	1000GP	4	4245600	0.133536	0.977067	0.981422
GLIMPSE_v1.1.1	1000GP	5	4741800	0.293525	0.980784	0.984594
GLIMPSE_v1.1.1	1000GP	6	2159300	0.4487	0.979816	0.983688
GLIMPSE_v1.1.1	HRC	0	483000	1.8406e-05	0.110705	0.155686
GLIMPSE_v1.1.1	HRC	1	22422700	0.000120269	0.406842	0.457516
GLIMPSE_v1.1.1	HRC	2	12081800	0.00027183	0.607586	0.653184
GLIMPSE_v1.1.1	HRC	3	12669600	0.000602425	0.73707	0.769474
GLIMPSE_v1.1.1	HRC	4	7687300	0.00132333	0.818979	0.843338
GLIMPSE_v1.1.1	HRC	5	5845200	0.00262212	0.823486	0.841287
GLIMPSE_v1.1.1	HRC	6	5036200	0.00576928	0.885033	0.902168
GLIMPSE_v1.1.1	HRC	7	2428200	0.0130902	0.90247	0.916476
GLIMPSE_v1.1.1	HRC	8	2283100	0.0264833	0.949006	0.957832
GLIMPSE_v1.1.1	HRC	9	3214800	0.061651	0.968375	0.973191
GLIMPSE_v1.1.1	HRC	10	3055300	0.13488	0.981819	0.984891
GLIMPSE_v1.1.1	HRC	11	6894400	0.33348	0.985958	0.988452
GLIMPSE_v1.1.1	UKB	0	355368700	3.78464e-06	0.393161	0.360218
GLIMPSE_v1.1.1	UKB	1	259437600	1.10532e-05	0.580166	0.577756
GLIMPSE_v1.1.1	UKB	2	73463300	2.86433e-05	0.738194	0.747809
GLIMPSE_v1.1.1	UKB	3	47265400	5.50095e-05	0.821345	0.82889
GLIMPSE_v1.1.1	UKB	4	33827500	0.000118799	0.885586	0.89198
GLIMPSE_v1.1.1	UKB	5	12625600	0.000265329	0.922147	0.92869
GLIMPSE_v1.1.1	UKB	6	6991000	0.000529766	0.923279	0.933279
GLIMPSE_v1.1.1	UKB	7	5592600	0.00119781	0.938445	0.945944
GLIMPSE_v1.1.1	UKB	8	3210500	0.00270423	0.950873	0.957252
GLIMPSE_v1.1.1	UKB	9	2707400	0.00540721	0.965799	0.969517
GLIMPSE_v1.1.1	UKB	10	3102400	0.0122699	0.964282	0.969515
GLIMPSE_v1.1.1	UKB	11	2248400	0.0273116	0.981864	0.984764
GLIMPSE_v1.1.1	UKB	12	2287300	0.0550293	0.98916	0.990737
GLIMPSE_v1.1.1	UKB	13	3940000	0.126886	0.992787	0.993912
GLIMPSE_v1.1.1	UKB	14	4297700	0.278058	0.994991	0.99584
GLIMPSE_v1.1.1	UKB	15	2437400	0.438644	0.994063	0.994966
QUILT_v1.0.4	1000GP	1	24424100	0.00132952	0.705977	0.739091
QUILT_v1.0.4	1000GP	2	6605000	0.00787683	0.886427	0.90473
QUILT_v1.0.4	1000GP	3	5464400	0.041242	0.959428	0.966664
QUILT_v1.0.4	1000GP	4	4245600	0.133536	0.980281	0.983718
QUILT_v1.0.4	1000GP	5	4741800	0.293525	0.984056	0.986874
QUILT_v1.0.4	1000GP	6	2159300	0.4487	0.982992	0.985793
QUILT_v1.0.4	HRC	0	483000	1.8406e-05	0.067216	0.103438
QUILT_v1.0.4	HRC	1	22422700	0.000120269	0.424468	0.484692
QUILT_v1.0.4	HRC	2	12081800	0.00027183	0.62817	0.677793
QUILT_v1.0.4	HRC	3	12669600	0.000602425	0.758351	0.795029
QUILT_v1.0.4	HRC	4	7687300	0.00132333	0.836747	0.864126
QUILT_v1.0.4	HRC	5	5845200	0.00262212	0.842906	0.861404
QUILT_v1.0.4	HRC	6	5036200	0.00576928	0.90431	0.919274
QUILT_v1.0.4	HRC	7	2428200	0.0130902	0.920099	0.932108
QUILT_v1.0.4	HRC	8	2283100	0.0264833	0.959498	0.96623
QUILT_v1.0.4	HRC	9	3214800	0.061651	0.974335	0.978226
QUILT_v1.0.4	HRC	10	3055300	0.13488	0.985191	0.987454
QUILT_v1.0.4	HRC	11	6894400	0.33348	0.988598	0.990374
QUILT_v1.0.4	UKB	0	355368700	3.78464e-06	0.640376	0.662739
QUILT_v1.0.4	UKB	1	259437600	1.10532e-05	0.715464	0.740284
QUILT_v1.0.4	UKB	2	73463300	2.86433e-05	0.825796	0.846655
QUILT_v1.0.4	UKB	3	47265400	5.50095e-05	0.879597	0.894341
QUILT_v1.0.4	UKB	4	33827500	0.000118799	0.915877	0.925349
QUILT_v1.0.4	UKB	5	12625600	0.000265329	0.928024	0.939118
QUILT_v1.0.4	UKB	6	6991000	0.000529766	0.937345	0.94575
QUILT_v1.0.4	UKB	7	5592600	0.00119781	0.940267	0.947631
QUILT_v1.0.4	UKB	8	3210500	0.00270423	0.940532	0.949099
QUILT_v1.0.4	UKB	9	2707400	0.00540721	0.961639	0.966497
QUILT_v1.0.4	UKB	10	3102400	0.0122699	0.969191	0.972889
QUILT_v1.0.4	UKB	11	2248400	0.0273116	0.982575	0.984621
QUILT_v1.0.4	UKB	12	2287300	0.0550293	0.988983	0.990007
QUILT_v1.0.4	UKB	13	3940000	0.126886	0.992876	0.993657
QUILT_v1.0.4	UKB	14	4297700	0.278058	0.994974	0.995469
QUILT_v1.0.4	UKB	15	2437400	0.438644	0.994329	0.994957
GLIMPSE_v2.0.0	1000GP	1	24424100	0.00132952	0.706121	0.739482
GLIMPSE_v2.0.0	1000GP	2	6605000	0.00787683	0.8874	0.906514
GLIMPSE_v2.0.0	1000GP	3	5464400	0.041242	0.957778	0.965967
GLIMPSE_v2.0.0	1000GP	4	4245600	0.133536	0.978351	0.982613
GLIMPSE_v2.0.0	1000GP	5	4741800	0.293525	0.981553	0.985246
GLIMPSE_v2.0.0	1000GP	6	2159300	0.4487	0.98045	0.984296
GLIMPSE_v2.0.0	HRC	0	483000	1.8406e-05	0.156845	0.13963
GLIMPSE_v2.0.0	HRC	1	22422700	0.000120269	0.417164	0.472836
GLIMPSE_v2.0.0	HRC	2	12081800	0.00027183	0.631625	0.673778
GLIMPSE_v2.0.0	HRC	3	12669600	0.000602425	0.76322	0.796396
GLIMPSE_v2.0.0	HRC	4	7687300	0.00132333	0.83687	0.862137
GLIMPSE_v2.0.0	HRC	5	5845200	0.00262212	0.846462	0.866068
GLIMPSE_v2.0.0	HRC	6	5036200	0.00576928	0.904746	0.919566
GLIMPSE_v2.0.0	HRC	7	2428200	0.0130902	0.921501	0.933445
GLIMPSE_v2.0.0	HRC	8	2283100	0.0264833	0.959495	0.966741
GLIMPSE_v2.0.0	HRC	9	3214800	0.061651	0.974105	0.978529
GLIMPSE_v2.0.0	HRC	10	3055300	0.13488	0.984358	0.987211
GLIMPSE_v2.0.0	HRC	11	6894400	0.33348	0.987981	0.990187
GLIMPSE_v2.0.0	UKB	0	355368700	3.78464e-06	0.574884	0.602821
GLIMPSE_v2.0.0	UKB	1	259437600	1.10532e-05	0.714159	0.735726
GLIMPSE_v2.0.0	UKB	2	73463300	2.86433e-05	0.82895	0.848584
GLIMPSE_v2.0.0	UKB	3	47265400	5.50095e-05	0.883716	0.895097
GLIMPSE_v2.0.0	UKB	4	33827500	0.000118799	0.917372	0.926687
GLIMPSE_v2.0.0	UKB	5	12625600	0.000265329	0.933354	0.942045
GLIMPSE_v2.0.0	UKB	6	6991000	0.000529766	0.941025	0.94828
GLIMPSE_v2.0.0	UKB	7	5592600	0.00119781	0.94543	0.952721
GLIMPSE_v2.0.0	UKB	8	3210500	0.00270423	0.947631	0.954474
GLIMPSE_v2.0.0	UKB	9	2707400	0.00540721	0.965421	0.971006
GLIMPSE_v2.0.0	UKB	10	3102400	0.0122699	0.966501	0.972233
GLIMPSE_v2.0.0	UKB	11	2248400	0.0273116	0.983716	0.986229
GLIMPSE_v2.0.0	UKB	12	2287300	0.0550293	0.989221	0.990886
GLIMPSE_v2.0.0	UKB	13	3940000	0.126886	0.992683	0.993905
GLIMPSE_v2.0.0	UKB	14	4297700	0.278058	0.994819	0.995667
GLIMPSE_v2.0.0	UKB	15	2437400	0.438644	0.993766	0.994791

## Sheet: b)
Method	Version	Coverage	CPU.cost.sample
QUILT	v1.0.4	1	0.31
GLIMPSE	v1.1.1	1	0.15
GLIMPSE2	v1.0.0	1	0.08
QUILT	v1.0.3	1	0.32
GLIMPSE	v1.1.1	1	0.06
GLIMPSE2	v1.0.0	1	0.05
QUILT	v1.0.3	1	242.8
GLIMPSE	v1.1.1	1	1.1
GLIMPSE2	v1.0.0	1	0.08

## Sheet: c)
Cov	Bin	#Geno	MAF	GT_R2	DS_R2
snp_array	0	140936009485	3.78174e-06	0.372983	0.368469
snp_array	1	102074798228	1.10443e-05	0.555974	0.581679
snp_array	2	28750562334	2.86405e-05	0.684789	0.710874
snp_array	3	19443894448	5.61773e-05	0.743757	0.767716
snp_array	4	12622946733	0.000124155	0.7925	0.814827
snp_array	5	4824900408	0.000275769	0.829292	0.85003
snp_array	6	2681527670	0.000553276	0.850759	0.870044
snp_array	7	2138739300	0.00125728	0.879792	0.895906
snp_array	8	1227811355	0.00281646	0.899305	0.913386
snp_array	9	1050806069	0.00566517	0.921481	0.933116
snp_array	10	1193040684	0.0128197	0.9433	0.951595
snp_array	11	873939985	0.0284379	0.966888	0.971879
snp_array	12	888267848	0.0572892	0.980362	0.983392
snp_array	13	1486637588	0.13269	0.985512	0.987989
snp_array	14	1649692845	0.292232	0.988323	0.99046
snp_array	15	777582372	0.447778	0.988388	0.990619
0.1x	0	141687252420	3.78174e-06	0.419537	0.431765
0.1x	1	102618896016	1.10443e-05	0.479169	0.526756
0.1x	2	28903813848	2.86405e-05	0.589339	0.638322
0.1x	3	19547537856	5.61773e-05	0.656799	0.700991
0.1x	4	12690231876	0.000124155	0.72617	0.763285
0.1x	5	4850618976	0.000275769	0.774121	0.805548
0.1x	6	2695821240	0.000553276	0.788101	0.817484
0.1x	7	2150139600	0.00125728	0.782415	0.81214
0.1x	8	1234356060	0.00281646	0.790153	0.819146
0.1x	9	1056407268	0.00566517	0.818641	0.844673
0.1x	10	1199400048	0.0128197	0.853997	0.875845
0.1x	11	878598420	0.0284379	0.887841	0.905253
0.1x	12	893002656	0.0572892	0.914971	0.928733
0.1x	13	1494561936	0.13269	0.93326	0.944497
0.1x	14	1658486340	0.292232	0.938841	0.949436
0.1x	15	781727184	0.447778	0.940463	0.950856
0.25x	0	141687252420	3.78174e-06	0.489923	0.512093
0.25x	1	102618896016	1.10443e-05	0.614112	0.644992
0.25x	2	28903813848	2.86405e-05	0.736424	0.76132
0.25x	3	19547537856	5.61773e-05	0.79642	0.816353
0.25x	4	12690231876	0.000124155	0.851183	0.866121
0.25x	5	4850618976	0.000275769	0.886372	0.89792
0.25x	6	2695821240	0.000553276	0.898314	0.908424
0.25x	7	2150139600	0.00125728	0.9019	0.911363
0.25x	8	1234356060	0.00281646	0.911372	0.920602
0.25x	9	1056407268	0.00566517	0.928164	0.936405
0.25x	10	1199400048	0.0128197	0.945371	0.952183
0.25x	11	878598420	0.0284379	0.959676	0.965005
0.25x	12	893002656	0.0572892	0.974396	0.977944
0.25x	13	1494561936	0.13269	0.982485	0.985014
0.25x	14	1658486340	0.292232	0.98496	0.987166
0.25x	15	781727184	0.447778	0.985678	0.987815
0.5x	0	141687252420	3.78174e-06	0.515477	0.541136
0.5x	1	102618896016	1.10443e-05	0.673395	0.696723
0.5x	2	28903813848	2.86405e-05	0.794961	0.811719
0.5x	3	19547537856	5.61773e-05	0.849444	0.862132
0.5x	4	12690231876	0.000124155	0.895352	0.904753
0.5x	5	4850618976	0.000275769	0.923349	0.93063
0.5x	6	2695821240	0.000553276	0.93331	0.939825
0.5x	7	2150139600	0.00125728	0.938033	0.944226
0.5x	8	1234356060	0.00281646	0.946122	0.952179
0.5x	9	1056407268	0.00566517	0.958035	0.963239
0.5x	10	1199400048	0.0128197	0.968463	0.972734
0.5x	11	878598420	0.0284379	0.97639	0.979669
0.5x	12	893002656	0.0572892	0.986637	0.98857
0.5x	13	1494561936	0.13269	0.991594	0.992844
0.5x	14	1658486340	0.292232	0.99317	0.994179
0.5x	15	781727184	0.447778	0.993731	0.99467
1.0x	0	141687252420	3.78174e-06	0.533871	0.559634
1.0x	1	102618896016	1.10443e-05	0.714247	0.734705
1.0x	2	28903813848	2.86405e-05	0.831572	0.84607
1.0x	3	19547537856	5.61773e-05	0.880182	0.891383
1.0x	4	12690231876	0.000124155	0.919092	0.927623
1.0x	5	4850618976	0.000275769	0.942181	0.948642
1.0x	6	2695821240	0.000553276	0.950322	0.956207
1.0x	7	2150139600	0.00125728	0.955088	0.960719
1.0x	8	1234356060	0.00281646	0.961843	0.967125
1.0x	9	1056407268	0.00566517	0.97131	0.975384
1.0x	10	1199400048	0.0128197	0.978094	0.981323
1.0x	11	878598420	0.0284379	0.983488	0.985892
1.0x	12	893002656	0.0572892	0.991021	0.992345
1.0x	13	1494561936	0.13269	0.994549	0.995364
1.0x	14	1658486340	0.292232	0.995656	0.996276
1.0x	15	781727184	0.447778	0.996231	0.99679
4.0x	0	141687252420	3.78174e-06	0.611243	0.63655
4.0x	1	102618896016	1.10443e-05	0.789943	0.805189
4.0x	2	28903813848	2.86405e-05	0.883813	0.893946
4.0x	3	19547537856	5.61773e-05	0.918584	0.926468
4.0x	4	12690231876	0.000124155	0.942868	0.949398
4.0x	5	4850618976	0.000275769	0.955876	0.961059
4.0x	6	2695821240	0.000553276	0.959759	0.965133
4.0x	7	2150139600	0.00125728	0.962367	0.967503
4.0x	8	1234356060	0.00281646	0.968149	0.972737
4.0x	9	1056407268	0.00566517	0.976519	0.979589
4.0x	10	1199400048	0.0128197	0.981496	0.983907
4.0x	11	878598420	0.0284379	0.987099	0.988667
4.0x	12	893002656	0.0572892	0.992179	0.993085
4.0x	13	1494561936	0.13269	0.995436	0.995975
4.0x	14	1658486340	0.292232	0.996222	0.996563
4.0x	15	781727184	0.447778	0.997286	0.997553

## Sheet: d)
Cov/Snp_array	Beta_r2	pval_r2
UKB axiom array	0.961088	0.964823
4.0x	0.985847	0.985526
1.0x	0.983074	0.983121
0.5x	0.978605	0.978112
0.25x	0.967858	0.965157
0.1x	0.919285	0.906421
UKB axiom array	0.960648	0.96414
4.0x	0.985424	0.985054
1.0x	0.982906	0.982588
0.5x	0.97814	0.977382
0.25x	0.9665	0.963306
0.1x	0.917076	0.9012
UKB axiom array	0.961047	0.963539
4.0x	0.985298	0.984711
1.0x	0.982912	0.982167
0.5x	0.978158	0.976768
0.25x	0.966784	0.962617
0.1x	0.91721	0.900061
UKB axiom array	0.962621	0.970755
4.0x	0.985661	0.987083
1.0x	0.983191	0.985172
0.5x	0.978295	0.980786
0.25x	0.966684	0.969361
0.1x	0.918616	0.919016
UKB axiom array	0.961169	0.966235
4.0x	0.985661	0.986457
1.0x	0.983127	0.984108
0.5x	0.978638	0.979368
0.25x	0.967184	0.967073
0.1x	0.919555	0.912197
UKB axiom array	0.963071	0.966492
4.0x	0.985858	0.986129
1.0x	0.983365	0.984075
0.5x	0.978826	0.979354
0.25x	0.967617	0.966953
0.1x	0.919553	0.911835
UKB axiom array	0.960267	0.963419
4.0x	0.985705	0.985001
1.0x	0.982825	0.982298
0.5x	0.978418	0.977099
0.25x	0.967374	0.963808
0.1x	0.918916	0.903067
UKB axiom array	0.962661	0.966395
4.0x	0.985145	0.985746
1.0x	0.983057	0.983516
0.5x	0.978767	0.978787
0.25x	0.967529	0.966221
0.1x	0.918991	0.908824
UKB axiom array	0.963072	0.964829
4.0x	0.984903	0.985234
1.0x	0.98344	0.982961
0.5x	0.978776	0.977721
0.25x	0.967524	0.964744
0.1x	0.919351	0.904205
UKB axiom array	0.963835	0.965905
4.0x	0.985046	0.985414
1.0x	0.983624	0.98322
0.5x	0.97909	0.978035
0.25x	0.967966	0.965453
0.1x	0.920246	0.906372
UKB axiom array	0.961177	0.967621
4.0x	0.985323	0.985923
1.0x	0.982613	0.983678
0.5x	0.978156	0.978829
0.25x	0.964815	0.966322
0.1x	0.917294	0.910257
UKB axiom array	0.961292	0.966831
4.0x	0.985396	0.986058
1.0x	0.983004	0.983844
0.5x	0.978532	0.978988
0.25x	0.96563	0.966624
0.1x	0.917135	0.91097
UKB axiom array	0.963852	0.965273
4.0x	0.985033	0.985136
1.0x	0.983497	0.982751
0.5x	0.978876	0.977315
0.25x	0.968154	0.964174
0.1x	0.921131	0.903843
UKB axiom array	0.960854	0.969066
4.0x	0.98546	0.987153
1.0x	0.98287	0.984415
0.5x	0.978773	0.98011
0.25x	0.96704	0.968273
0.1x	0.918662	0.917225
UKB axiom array	0.962445	0.968558
4.0x	0.985284	0.986231
1.0x	0.982966	0.98407
0.5x	0.978258	0.979217
0.25x	0.965799	0.966657
0.1x	0.917706	0.911481
UKB axiom array	0.961956	0.964542
4.0x	0.985415	0.985511
1.0x	0.982616	0.982902
0.5x	0.978372	0.977818
0.25x	0.965488	0.96439
0.1x	0.916149	0.904713
UKB axiom array	0.964723	0.980602
4.0x	0.986288	0.991312
1.0x	0.984196	0.989953
0.5x	0.979734	0.987019
0.25x	0.969175	0.979374
0.1x	0.923002	0.943224
UKB axiom array	0.96398	0.967571
4.0x	0.984847	0.98465
1.0x	0.982725	0.982454
0.5x	0.978422	0.976856
0.25x	0.966728	0.96431
0.1x	0.918706	0.906104
UKB axiom array	0.962559	0.966374
4.0x	0.9854	0.985772
1.0x	0.98301	0.983292
0.5x	0.978516	0.97837
0.25x	0.965832	0.965181
0.1x	0.917656	0.907779
UKB axiom array	0.960863	0.962151
4.0x	0.985009	0.98372
1.0x	0.98193	0.980427
0.5x	0.977598	0.975409
0.25x	0.965832	0.96108
0.1x	0.916193	0.898036
UKB axiom array	0.96087	0.965616
4.0x	0.984951	0.984638
1.0x	0.982627	0.981952
0.5x	0.978124	0.977115
0.25x	0.967002	0.963548
0.1x	0.918636	0.903155
UKB axiom array	0.960053	0.962743
4.0x	0.984949	0.984457
1.0x	0.982762	0.981865
0.5x	0.977823	0.976734
0.25x	0.966623	0.963092
0.1x	0.917423	0.900487
