# Supplementary material for: Imputation of low-coverage sequencing data from 150,119 UK Biobank genomes
Source: Nat Genet. 2023 Jun 29;55(7):1088–90. doi: 10.1038/s41588-023-01438-3 (PMC10335927; doi:10.1038/s41588-023-01438-3)
Supplement: Source Data Extended Data Fig. 2 — Statistical source data. [file 41588_2023_1438_MOESM4_ESM.xlsx]

## Sheet: a)
Name1	Name2	Nationality	Continent	Country	City	Loc1	Loc2	kgp_nrd	ukb_nrd	ratio
ALB212	LP6005677-DNA_B01	Albanian	WestEurasia	Albania	Tirana	41.3	19.8	2.414	1.153	0.52237
AV-21	LP6007069-DNA_A01	Crete	WestEurasia	Greece	Preveliana, Irakleioy	35.13	25.02	2.616	1.944	0.256881
Ale14	LP6005443-DNA_D05	Tlingit	CentralAsiaSiberia	Russia	Nikolskoye, Commander Islands	55.18	166	2.412	2.231	0.0750415
Ale20	LP6005443-DNA_H02	Aleut	CentralAsiaSiberia	Russia	Nikolskoye, Commander Islands	55.18	166	1.829	1.752	0.0420995
Ale22	LP6005443-DNA_A03	Aleut	CentralAsiaSiberia	Russia	Nikolskoye, Commander Islands	55.18	166	1.909	1.702	0.108434
Ale32	LP6005443-DNA_E05	Tlingit	CentralAsiaSiberia	Russia	Preobrazhenskoe, Commander Islands	53	158.65	1.954	1.525	0.21955
Armenian222	LP6005519-DNA_F03	Armenian	WestEurasia	Armenia	born in Akhuzyan but all 4 ancestors come from Kars - now Turkey	40.2	44.5	2.942	2.185	0.257308
Ayodo_81S	LP6005442-DNA_D09	Somali	Africa	Kenya	Garissa	5.6	48.3	3.975	2.303	0.420629
Ayodo_430C	LP6005677-DNA_G01	Luo	Africa	Kenya	BondoDistrict	-0.1	34.3	2.111	1.888	0.105637
Ayodo_502C	LP6005442-DNA_F09	Luo	Africa	Kenya	BondoDistrict	-0.1	34.3	2.626	2.793	-0.0597923
B11	LP6005519-DNA_G03	Brahmin	SouthAsia	India	Visakhapatnam	17.7	83.3	2.01	1.775	0.116915
B17	LP6005519-DNA_H03	Brahmin	SouthAsia	India	Visakhapatnam	17.7	83.3	1.933	1.911	0.0113813
Bishkek28439	LP6005677-DNA_A02	Kyrgyz	CentralAsiaSiberia	Kyrgyzystan	Bishkek	42.9	74.6	2.737	2.375	0.132262
Bishkek28440	LP6005677-DNA_B02	Kyrgyz	CentralAsiaSiberia	Kyrgyzystan	Bishkek	42.9	74.6	2.624	2.338	0.108994
Bu5	LP6005519-DNA_A06	Burmese	EastAsia	Myanmar	Yangon (sampled in Singapore)	17	96.7	2.675	3.26	-0.179448
Bu16	LP6005519-DNA_B06	Burmese	EastAsia	Myanmar	Mandalay (sampled in Singapore)	17	96.7	2.947	3.263	-0.0968434
BulgarianB4	LP6005442-DNA_A03	Bulgarian	WestEurasia	Bulgaria	Plovdiv	42.2	24.7	2.429	1.396	0.425278
BulgarianC1	LP6005442-DNA_B03	Bulgarian	WestEurasia	Bulgaria	Plovdiv	42.2	24.7	1.981	1.303	0.342251
CHI-007	LP6005443-DNA_A07	Thai	EastAsia	Thailand	Cell_line_repository_sampling_location_unknown	13.8	100.5	2.432	2.953	-0.176431
CHI-034	LP6005443-DNA_B07	Thai	EastAsia	Thailand	Cell_line_repository_sampling_location_unknown	13.8	100.5	2.349	3.178	-0.260856
DNK05	LP6005443-DNA_H08	Dinka	Africa	Sudan	Aweil	8.8	27.4	4.324	3.808	0.119334
DNK07	SS6004480	Dinka	Africa	Sudan	Aweil	8.78333	27.4	3.188	2.734	0.142409
DNK11	LP6005443-DNA_B09	Dinka	Africa	Sudan	Aweil	8.8	27.4	4.019	3.572	0.111222
Dus16	LP6005519-DNA_E06	Dusun	Oceania	Brunei	Lamunin, Tutong District	4.7	114.7	3.569	2.933	0.178201
Dus22	LP6005519-DNA_F06	Dusun	Oceania	Brunei	Tutong District	4.7	114.7	3.453	2.907	0.158123
Esk29	LP6005443-DNA_D03	Eskimo_Chaplin	CentralAsiaSiberia	Russia	New Chaplino, Chukchi Peninsula	64.48	172.86	3.396	3.258	0.040636
Est375	LP6005442-DNA_H03	Estonian	WestEurasia	Estonia	Parnu	58.5	24.9	1.581	0.849	0.462998
Est400	LP6005442-DNA_G03	Estonian	WestEurasia	Estonia	Avinurme	58.5	24.9	1.505	0.931	0.381395
HG00126	LP6005442-DNA_E10	English	WestEurasia	UnitedKingdom	Kent	51.2	0.7	1.614	0.415	0.742875
HG00128	LP6005442-DNA_F10	English	WestEurasia	UnitedKingdom	Kent	51.2	0.7	1.733	0.466	0.731102
HG00174	LP6005442-DNA_D10	Finnish	WestEurasia	Finland	?	60.2	24.9	1.095	1.057	0.0347032
HG00190	LP6005442-DNA_C10	Finnish	WestEurasia	Finland	?	60.2	24.9	1.324	0.831	0.372356
HG00360	LP6005592-DNA_A02	Finnish	WestEurasia	Finland	?	60.2	24.9	1.195	1.115	0.0669456
HG01503	LP6005442-DNA_A11	Spanish	WestEurasia	Spain	Castilla la Mancha	39.9	-4	1.874	1.759	0.0613661
HG01504	LP6005442-DNA_B11	Spanish	WestEurasia	Spain	Castilla la Mancha	39.9	-4	1.717	1.322	0.230052
HG01600	LP6005442-DNA_D11	Kinh	EastAsia	Vietnam	Ho Chi Minh City	21	105.9	2.483	3.434	-0.276937
HG01846	LP6005442-DNA_C11	Kinh	EastAsia	Vietnam	Ho Chi Minh City	21	105.9	2.654	3.623	-0.267458
HG02464	LP6005442-DNA_G10	Gambian	Africa	Gambia	Western District	13.4	16.7	1.756	2.508	-0.299841
HG02494	LP6005592-DNA_A04	Punjabi	SouthAsia	Pakistan	Lahore	31.5	74.3	2.139	2.034	0.0490884
HG02574	LP6005442-DNA_H10	Gambian	Africa	Gambia	Western District	13.4	16.7	2.313	2.886	-0.198545
HG02724	LP6005592-DNA_B04	Punjabi	SouthAsia	Pakistan	Lahore	31.5	74.3	1.624	1.62	0.00246305
HG02783	LP6005442-DNA_A12	Punjabi	SouthAsia	Pakistan	Lahore	31.5	74.3	2.063	1.916	0.0712555
HG02790	LP6005442-DNA_B12	Punjabi	SouthAsia	Pakistan	Lahore	31.5	74.3	1.66	1.532	0.0771084
HG02943	LP6005442-DNA_B10	Esan	Africa	Nigeria	?	6.5	6	1.285	1.123	0.12607
HG03006	LP6005442-DNA_G09	Bengali	SouthAsia	Bangladesh	?	23.7	90.4	2.409	2.637	-0.0864619
HG03007	LP6005442-DNA_H09	Bengali	SouthAsia	Bangladesh	?	23.7	90.4	2.594	2.688	-0.0349702
HG03078	LP6005442-DNA_G11	Mende	Africa	SierraLeone	?	8.5	-13.2	1.596	2.175	-0.266207
HG03085	LP6005442-DNA_H11	Mende	Africa	SierraLeone	?	8.5	-13.2	1.043	1.876	-0.44403
HG03100	LP6005442-DNA_A10	Esan	Africa	Nigeria	?	6.5	6	1.295	1.259	0.0277992
HGDP00019	LP6005441-DNA_C03	Brahui	SouthAsia	Pakistan	?	30.5	66.5	2.176	1.863	0.143842
HGDP00027	LP6005441-DNA_D03	Brahui	SouthAsia	Pakistan	?	30.5	66.5	2.389	1.957	0.180829
HGDP00058	LP6005441-DNA_C01	Balochi	SouthAsia	Pakistan	?	30.5	66.5	1.916	1.612	0.158664
HGDP00090	LP6005441-DNA_D01	Balochi	SouthAsia	Pakistan	?	30.5	66.5	2.478	1.904	0.231638
HGDP00124	LP6005441-DNA_F05	Hazara	SouthAsia	Pakistan	?	33.5	70	2.533	2.077	0.180024
HGDP00125	LP6005441-DNA_E05	Hazara	SouthAsia	Pakistan	?	33.5	70	2.548	2.183	0.14325
HGDP00157	LP6005441-DNA_D07	Makrani	SouthAsia	Pakistan	?	26	64	2.354	1.977	0.160153
HGDP00160	LP6005441-DNA_C07	Makrani	SouthAsia	Pakistan	?	26	64	2.093	1.468	0.298614
HGDP00195	LP6005441-DNA_H11	Sindhi	SouthAsia	Pakistan	?	25.5	69	2.384	1.749	0.266359
HGDP00208	LP6005441-DNA_G11	Sindhi	SouthAsia	Pakistan	?	25.5	69	2.271	1.103	0.514311
HGDP00216	LP6005441-DNA_C10	Pathan	SouthAsia	Pakistan	?	33.5	70.5	2.474	1.727	0.30194
HGDP00232	LP6005441-DNA_D10	Pathan	SouthAsia	Pakistan	?	33.5	70.5	1.957	1.406	0.281553
HGDP00286	LP6005441-DNA_F06	Kalash	SouthAsia	Pakistan	?	36	71.5	2.479	2.44	0.0157322
HGDP00328	LP6005441-DNA_E06	Kalash	SouthAsia	Pakistan	?	36	71.5	2.741	2.028	0.260124
HGDP00338	LP6005441-DNA_F03	Burusho	SouthAsia	Pakistan	?	36.5	74	2.574	1.796	0.302253
HGDP00428	LP6005441-DNA_E03	Burusho	SouthAsia	Pakistan	?	36.5	74	2.748	2.613	0.0491266
HGDP00449	LP6005441-DNA_A08	Mbuti	Africa	Congo	?	1	29	9.127	8.959	0.0184069
HGDP00457	LP6005441-DNA_G02	Biaka	Africa	Central African Republic	?	4	17	7.99	6.584	0.17597
HGDP00461	LP6005441-DNA_H02	Biaka	Africa	Central African Republic	?	4	17	7.25	6.48	0.106207
HGDP00474	LP6005592-DNA_C03	Mbuti	Africa	Congo	?	1	29	9.344	8.537	0.0863656
HGDP00476	LP6005441-DNA_B08	Mbuti	Africa	Congo	?	1	29	10.19	9.337	0.0837095
HGDP00526	LP6005441-DNA_B05	French	WestEurasia	France	?	46	2	1.88	0.883	0.530319
HGDP00530	LP6005441-DNA_A05	French	WestEurasia	France	?	46	2	1.922	1.212	0.369407
HGDP00533	SS6004468	French	WestEurasia	France	?	46	2	1.628	0.861	0.47113
HGDP00540	LP6005443-DNA_H07	Papuan	Oceania	PapuaNewGuinea	NewGuinea	-4	143	6.382	5.784	0.093701
HGDP00541	LP6005441-DNA_A10	Papuan	Oceania	PapuaNewGuinea	NewGuinea	-4	143	6.169	5.636	0.0863997
HGDP00543	LP6005443-DNA_E07	Papuan	Oceania	PapuaNewGuinea	NewGuinea	-4	143	6.013	5.04	0.161816
HGDP00545	LP6005443-DNA_D07	Papuan	Oceania	PapuaNewGuinea	NewGuinea	-4	143	6.509	5.609	0.13827
HGDP00546	SS6004472	Papuan	Oceania	PapuaNewGuinea	?	-4	143	5.856	5.148	0.120902
HGDP00547	LP6005443-DNA_C08	Papuan	Oceania	PapuaNewGuinea	NewGuinea	-4	143	6.438	5.674	0.11867
HGDP00548	LP6005443-DNA_F07	Papuan	Oceania	PapuaNewGuinea	NewGuinea	-4	143	6.496	5.459	0.159637
HGDP00549	LP6005443-DNA_A08	Papuan	Oceania	PapuaNewGuinea	NewGuinea	-4	143	6.555	5.439	0.170252
HGDP00550	LP6005441-DNA_B10	Papuan	Oceania	PapuaNewGuinea	NewGuinea	-4	143	6.644	5.539	0.166315
HGDP00551	LP6005443-DNA_F08	Papuan	Oceania	PapuaNewGuinea	NewGuinea	-4	143	6.341	5.72	0.0979341
HGDP00552	LP6005443-DNA_D08	Papuan	Oceania	PapuaNewGuinea	NewGuinea	-4	143	5.982	5.115	0.144935
HGDP00553	LP6005443-DNA_B08	Papuan	Oceania	PapuaNewGuinea	NewGuinea	-4	143	6.41	5.103	0.2039
HGDP00554	LP6005443-DNA_E08	Papuan	Oceania	PapuaNewGuinea	NewGuinea	-4	143	5.871	5.167	0.119911
HGDP00555	LP6005443-DNA_C07	Papuan	Oceania	PapuaNewGuinea	NewGuinea	-4	143	6.617	5.499	0.168959
HGDP00556	LP6005443-DNA_G07	Papuan	Oceania	PapuaNewGuinea	NewGuinea	-4	143	6.596	6.585	0.00166768
HGDP00569	LP6005443-DNA_D01	Druze	WestEurasia	Israel	?	32	35	2.838	2.155	0.240662
HGDP00597	LP6005441-DNA_G04	Druze	WestEurasia	Israel	?	32	35	2.904	2.155	0.25792
HGDP00616	LP6005441-DNA_E02	BedouinB	WestEurasia	Israel	?	31	35	2.947	1.861	0.36851
HGDP00650	LP6005441-DNA_F02	BedouinB	WestEurasia	Israel	?	31	35	2.678	1.69	0.368932
HGDP00656	LP6005441-DNA_A03	Bougainville	Oceania	PapuaNewGuinea	Bougainville_Island	-6	155	5.282	4.328	0.180613
HGDP00660	LP6005441-DNA_B03	Bougainville	Oceania	PapuaNewGuinea	Bougainville_Island	-6	155	5.644	4.99	0.115875
HGDP00702	LP6005441-DNA_A04	Piapoco	America	Colombia	?	3	-68	2.074	2.352	-0.118197
HGDP00706	LP6005441-DNA_B04	Piapoco	America	Colombia	?	3	-68	2.316	3.012	-0.231076
HGDP00713	LP6005441-DNA_H03	Cambodian	EastAsia	Cambodia	?	12	105	3.396	3.354	0.0123675
HGDP00717	LP6005441-DNA_G03	Cambodian	EastAsia	Cambodia	?	12	105	2.97	2.882	0.0296296
HGDP00722	LP6005592-DNA_B03	Palestinian	WestEurasia	Israel	?	32	35	2.894	2.262	0.218383
HGDP00725	LP6005441-DNA_G09	Palestinian	WestEurasia	Israel	?	32	35	2.703	2.081	0.230115
HGDP00737	LP6005441-DNA_H09	Palestinian	WestEurasia	Israel	?	32	35	3.006	2.369	0.21191
HGDP00749	LP6005441-DNA_C06	Japanese	EastAsia	Japan	?	38	138	2.087	3.182	-0.344123
HGDP00773	LP6005441-DNA_D06	Japanese	EastAsia	Japan	?	38	138	2.347	3.47	-0.323631
HGDP00775	SS6004469	Han	EastAsia	China	?	32.2657	114	2.398	2.755	-0.129583
HGDP00783	LP6005441-DNA_D05	Han	EastAsia	China	?	32.3	114	2.919	3.615	-0.192531
HGDP00785	LP6005441-DNA_C05	Han	EastAsia	China	?	32.3	114	2.66	3.011	-0.116573
HGDP00796	LP6005441-DNA_D09	Orcadian	WestEurasia	UnitedKingdom	?	59	-3	1.71	0.358	0.790643
HGDP00798	LP6005441-DNA_C09	Orcadian	WestEurasia	UnitedKingdom	?	59	-3	1.755	0.446	0.745869
HGDP00846	LP6005441-DNA_A12	Surui	America	Brazil	?	-11	-62	2.11	2.972	-0.29004
HGDP00852	LP6005441-DNA_B12	Surui	America	Brazil	?	-11	-62	2.029	2.363	-0.141346
HGDP00855	LP6005441-DNA_G07	Mayan	America	Mexico	?	19	-91	2.239	2.851	-0.214662
HGDP00857	LP6005441-DNA_H07	Mayan	America	Mexico	?	19	-91	2.095	2.597	-0.1933
HGDP00887	LP6005441-DNA_G10	Russian	WestEurasia	Russia	Vologda Administrative Region	61	40	1.994	1.186	0.405216
HGDP00903	LP6005441-DNA_H10	Russian	WestEurasia	Russia	Vologda Administrative Region	61	40	1.728	1.004	0.418981
HGDP00915	LP6005441-DNA_F07	Mandenka	Africa	Senegal	?	12	-12	1.989	2.143	-0.0718619
HGDP00928	LP6005442-DNA_B02	Yoruba	Africa	Nigeria	?	7.4	3.9	1.38	0.875	0.365942
HGDP00932	LP6005442-DNA_A02	Yoruba	Africa	Nigeria	?	7.4	3.9	1.378	0.898	0.348331
HGDP00936	SS6004475	Yoruba	Africa	Nigeria	?	7.4	3.9	1.322	0.99	0.251135
HGDP00951	LP6005443-DNA_D02	Yakut	CentralAsiaSiberia	Russia	?	63	129.5	3.154	2.86	0.093215
HGDP00956	LP6005442-DNA_F01	Yakut	CentralAsiaSiberia	Russia	?	63	129.5	2.998	2.608	0.130087
HGDP00982	SS6004471	Mbuti	Africa	Congo	?	1	29	7.942	7.499	0.0557794
HGDP00987	LP6005441-DNA_B11	Ju_hoan_North	Africa	Namibia	?	-18.9	21.5	17.414	10.162	0.416447
HGDP00991	LP6005443-DNA_G08	Ju_hoan_North	Africa	Namibia	?	-18.9	21.5	16.291	9.912	0.391566
HGDP01012	LP6005441-DNA_G06	Karitiana	America	Brazil	?	-10	-63	2.242	2.659	-0.156826
HGDP01015	SS6004476	Karitiana	America	Brazil	?	-10	-63	1.883	2.413	-0.219644
HGDP01018	LP6005441-DNA_H06	Karitiana	America	Brazil	?	-10	-63	2.204	2.701	-0.184006
HGDP01028	LP6005443-DNA_E02	BantuHerero	Africa	BotswanaOrNamibia	?	-22	19	1.571	1.173	0.253342
HGDP01030	LP6005443-DNA_G02	BantuTswana	Africa	BotswanaOrNamibia	?	-28	24	6.908	2.752	0.601621
HGDP01032	LP6005441-DNA_A11	Ju_hoan_North	Africa	Namibia	?	-18.9	21.5	16.244	9.877	0.39196
HGDP01034	LP6005443-DNA_F02	BantuTswana	Africa	BotswanaOrNamibia	?	-28	24	4.2	1.574	0.625238
HGDP01035	LP6005441-DNA_F01	BantuHerero	Africa	BotswanaOrNamibia	?	-22	19	2.726	2.198	0.19369
HGDP01036	SS6004473	Ju_hoan_North	Africa	Namibia	?	-18.9373	21.4524	16.266	10.035	0.383069
HGDP01044	LP6005441-DNA_F10	Pima	America	Mexico	?	29	-108	2.018	2.695	-0.251206
HGDP01047	LP6005441-DNA_E10	Pima	America	Mexico	?	29	-108	2.191	2.857	-0.233112
HGDP01076	SS6004474	Sardinian	WestEurasia	Italy	?	40	9	2.214	1.558	0.296296
HGDP01078	LP6005441-DNA_D11	Sardinian	WestEurasia	Italy	?	40	9	1.9	1.417	0.254211
HGDP01079	LP6005441-DNA_C11	Sardinian	WestEurasia	Italy	?	40	9	2.064	1.661	0.195252
HGDP01095	LP6005443-DNA_A02	Tujia	EastAsia	China	?	29	109	2.85	3.241	-0.120642
HGDP01098	LP6005441-DNA_F12	Tujia	EastAsia	China	?	29	109	2.795	3.176	-0.119962
HGDP01153	LP6005441-DNA_A06	Bergamo	WestEurasia	Italy	?	46	10	2.09	1.227	0.412919
HGDP01163	LP6005441-DNA_G12	Tuscan	WestEurasia	Italy	?	43	11	2.293	1.561	0.319232
HGDP01168	LP6005441-DNA_H12	Tuscan	WestEurasia	Italy	?	43	11	2.189	1.454	0.33577
HGDP01172	LP6005441-DNA_B06	Bergamo	WestEurasia	Italy	?	46	10	1.994	1.418	0.288867
HGDP01179	LP6005442-DNA_G01	Yi	EastAsia	China	?	28	103	2.826	3.377	-0.163163
HGDP01188	LP6005442-DNA_H01	Yi	EastAsia	China	?	28	103	2.819	3.312	-0.148853
HGDP01191	LP6005441-DNA_C08	Miao	EastAsia	China	?	28	109	2.409	2.957	-0.185323
HGDP01198	LP6005441-DNA_D08	Miao	EastAsia	China	?	28	109	2.48	3.185	-0.22135
HGDP01199	LP6005441-DNA_E07	Mandenka	Africa	Senegal	?	12	-12	2.071	2.47	-0.161538
HGDP01203	LP6005441-DNA_E09	Oroqen	EastAsia	China	?	50.4	126.5	3.194	2.982	0.0663745
HGDP01211	LP6005441-DNA_F09	Oroqen	EastAsia	China	?	50.4	126.5	3.51	3.242	0.0763533
HGDP01215	LP6005441-DNA_F04	Daur	EastAsia	China	?	48.5	124	2.932	3.157	-0.0712702
HGDP01223	LP6005441-DNA_F08	Mongola	CentralAsiaSiberia	China	?	45	111	2.579	2.997	-0.139473
HGDP01228	LP6005441-DNA_E08	Mongola	CentralAsiaSiberia	China	?	45	111	2.479	3.105	-0.20161
HGDP01240	LP6005441-DNA_G05	Hezhen	EastAsia	China	?	47.5	133.5	2.815	2.452	0.128952
HGDP01242	LP6005441-DNA_H05	Hezhen	EastAsia	China	?	47.5	133.5	2.922	3.193	-0.0848732
HGDP01246	LP6005443-DNA_C02	Xibo	EastAsia	China	?	43.5	81.5	2.827	3.272	-0.136002
HGDP01250	LP6005442-DNA_D01	Xibo	EastAsia	China	?	43.5	81.5	2.888	3.159	-0.0857866
HGDP01253	LP6005441-DNA_G08	Mozabite	Africa	Algeria	?	32	3	2.094	1.163	0.444604
HGDP01274	LP6005441-DNA_H08	Mozabite	Africa	Algeria	?	32	3	2	1.232	0.384
HGDP01286	SS6004470	Mandenka	Africa	Senegal	?	12	-12	1.906	2.184	-0.127289
HGDP01297	LP6005443-DNA_B02	Uygur	EastAsia	China	Yili	44	81	2.773	2.581	0.0692391
HGDP01306	LP6005442-DNA_B01	Uygur	EastAsia	China	Yili	44	81	2.014	2.036	-0.0108055
HGDP01308	SS6004467	Dai	EastAsia	China	?	21	100	1.98	3.374	-0.413159
HGDP01312	LP6005443-DNA_B01	Dai	EastAsia	China	?	21	100	2.164	3.111	-0.304404
HGDP01314	LP6005592-DNA_D03	Dai	EastAsia	China	?	21	100	1.997	3.3	-0.394848
HGDP01315	LP6005441-DNA_D04	Dai	EastAsia	China	?	21	100	2.138	3.603	-0.406606
HGDP01320	LP6005443-DNA_E01	Lahu	EastAsia	China	?	22	100	2.78	3.647	-0.23773
HGDP01323	LP6005441-DNA_B07	Lahu	EastAsia	China	?	22	100	2.85	3.625	-0.213793
HGDP01333	LP6005443-DNA_F01	She	EastAsia	China	?	27	119	2.752	3.104	-0.113402
HGDP01335	LP6005443-DNA_G01	She	EastAsia	China	?	27	119	2.317	2.554	-0.0927956
HGDP01338	LP6005443-DNA_E09	Naxi	EastAsia	China	?	26	100	2.75	2.977	-0.0762513
HGDP01344	LP6005441-DNA_A09	Naxi	EastAsia	China	?	26	100	10.313	10.158	0.0150296
HGDP01345	LP6005441-DNA_B09	Naxi	EastAsia	China	?	26	100	2.596	3.131	-0.170872
HGDP01350	LP6005443-DNA_H01	Tu	EastAsia	China	?	36	101	2.697	2.914	-0.0744681
HGDP01355	LP6005441-DNA_D12	Tu	EastAsia	China	?	36	101	2.925	3.394	-0.138185
HGDP01364	LP6005441-DNA_C02	Basque	WestEurasia	France	?	43	0	1.587	0.915	0.42344
HGDP01365	LP6005441-DNA_D02	Basque	WestEurasia	France	?	43	0	1.52	1.17	0.230263
HGDP01401	LP6005441-DNA_B01	Adygei	WestEurasia	Russia	Krasnodar	44	39	2.653	2.094	0.210705
HGDP01402	LP6005441-DNA_A01	Adygei	WestEurasia	Russia	Krasnodar	44	39	2.578	1.919	0.255625
HGDP01414	LP6005441-DNA_B02	BantuKenya	Africa	Kenya	?	-3	37	2.305	2.141	0.0711497
HGDP01417	LP6005443-DNA_A01	BantuKenya	Africa	Kenya	?	-3	37	2.35	2.099	0.106809
I1	LP6005519-DNA_C05	Irula	SouthAsia	India	?	13.5	80	2.439	2.32	0.0487905
I3	LP6005519-DNA_D05	Irula	SouthAsia	India	?	13.5	80	3.22	2.731	0.151863
IHW9118	SS6004478	Australian	Oceania	Australia	Cell_line_repository_sampling_location_unknown	-13	143	6.014	5.867	0.024443
IHW9193	SS6004477	Australian	Oceania	Australia	Cell_line_repository_sampling_location_unknown	-13	143	6.273	5.898	0.05978
Igor20	LP6005519-DNA_C06	Igorot	Oceania	Philippines	Mountain Province, Luzon Island (sampled in Singapore)	17.1	121	3.376	2.015	0.40314
Igor21	LP6005519-DNA_D06	Igorot	Oceania	Philippines	Mountain Province, Luzon Island (sampled in Singapore)	17.1	121	3.589	2.139	0.404012
IraqiJew1771	LP6005592-DNA_F01	Iraqi_Jew	WestEurasia	Iraq	Cell_line_repository	33.3	44.4	3.098	1.99	0.35765
IraqiJew4291	LP6005592-DNA_E01	Iraqi_Jew	WestEurasia	Iraq	Cell_line_repository	33.3	44.4	3.2	2.284	0.28625
Jordan214	LP6005442-DNA_E04	Jordanian	WestEurasia	Jordan	migrants_collected_in_Kuwait	32.1	35.9	3.09	2.194	0.289968
Jordan445	LP6005592-DNA_G03	Jordanian	WestEurasia	Jordan	migrants_collected_in_Kuwait	32.1	35.9	3.103	2.587	0.166291
Jordan603	LP6005442-DNA_F04	Jordanian	WestEurasia	Jordan	migrants_collected_in_Kuwait	32.1	35.9	2.699	1.851	0.31419
K1	LP6005519-DNA_A04	Kapu	SouthAsia	India	Visakhapatnam	17.7	83.3	2.237	1.948	0.129191
K4	LP6005519-DNA_B04	Kapu	SouthAsia	India	Visakhapatnam	17.7	83.3	2.576	2.495	0.0314441
KD4	LP6005519-DNA_E05	Khonda_Dora	SouthAsia	India	?	18.3	82.9	2.959	2.965	-0.00202361
Kayseri23827	LP6005677-DNA_C03	Turkish	WestEurasia	Turkey	Kayseri	38.7	35.5	2.96	2.339	0.209797
Kayseri24424	LP6005677-DNA_A03	Turkish	WestEurasia	Turkey	Kayseri	38.7	35.5	2.41	1.859	0.228631
Kor82	LP6005443-DNA_D04	Itelman	CentralAsiaSiberia	Russia	Kovran, Kamchatka	57	157	2.989	3.181	-0.0603584
Kusunda02	LP6005443-DNA_C09	Kusunda	SouthAsia	Nepal	Ghorahi, Dang	28.0725	82.4878	2.898	2.633	0.0914424
Kusunda15	LP6005443-DNA_D09	Kusunda	SouthAsia	Nepal	Damauli, Tanahu	28.0725	84.2595	3.49	3.56	-0.0196629
M4	LP6005519-DNA_G04	Madiga	SouthAsia	India	Visakhapatnam	17.7	83.3	2.93	2.551	0.129352
Mansi41	LP6005443-DNA_G04	Mansi	CentralAsiaSiberia	Russia	Shugur, Western Siberia	63.65	62.1	2.163	1.57	0.274156
Mansi79	LP6005443-DNA_F04	Mansi	CentralAsiaSiberia	Russia	Sos'va river, Western Siberia	63.8	61.45	2.449	1.981	0.191098
NA00726	LP6005443-DNA_C06	Korean	EastAsia	Korea	Cell_line_repository_sampling_location_unknown	37.6	127	2.492	3.196	-0.220275
NA11200	LP6005677-DNA_E01	Quechua	America	Peru	Cell_line_repository_sampling_location_unknown	-13.5	-72	2.167	2.668	-0.187781
NA11201	LP6005677-DNA_F01	Quechua	America	Peru	Cell_line_repository_sampling_location_unknown	-13.5	-72	2.176	2.67	-0.185019
NA13604	LP6005442-DNA_E07	Atayal	EastAsia	Taiwan	Cell_line_repository_sampling_location_unknown	24.6117	121.296	3.919	3.506	0.105384
NA13607	LP6005442-DNA_C07	Ami	EastAsia	Taiwan	Cell_line_repository_sampling_location_unknown	22.8431	121.185	3.048	2.473	0.188648
NA13616	LP6005443-DNA_G05	Ami	EastAsia	Taiwan	Cell_line_repository_sampling_location_unknown	22.8431	121.185	2.974	2.192	0.262946
NA15202	LP6005442-DNA_A08	Hungarian	WestEurasia	Hungary	Cell_line_repository_sampling_location_unknown	47.5	19.1	1.741	0.934	0.463527
NA15203	LP6005442-DNA_B08	Hungarian	WestEurasia	Hungary	Cell_line_repository_sampling_location_unknown	47.5	19.1	1.958	0.915	0.532686
NA15728	LP6005443-DNA_H05	Czech	WestEurasia	Czechoslovia(pre1989)	Cell_line_repository_sampling_location_unknown	50.1	14.4	2.232	1.251	0.439516
NA15761	LP6005442-DNA_D08	Icelandic	WestEurasia	Iceland	Cell_line_repository_sampling_location_unknown	64.1	-21.9	1.45	0.539	0.628276
NA15763	LP6005443-DNA_B06	Icelandic	WestEurasia	Iceland	Cell_line_repository_sampling_location_unknown	64.1	-21.9	1.677	0.864	0.484794
NA17374	LP6005443-DNA_A06	Greek	WestEurasia	Greece	Cell_line_repository_sampling_location_unknown	38	23.7	2.727	1.979	0.274294
NA17377	LP6005442-DNA_G07	Greek	WestEurasia	Greece	Cell_line_repository_sampling_location_unknown	38	23.7	2.274	1.353	0.405013
NA17385	LP6005592-DNA_H03	Hawaiian	Oceania	USA	Cell_line_repository_sampling_location_unknown	21.3	-157.8	3.201	1.886	0.410809
NA17386	LP6005592-DNA_B02	Maori	Oceania	New Zealand	Cell_line_repository_sampling_location_unknown	-41.3	174.5	2.502	0.94	0.624301
NA18940	LP6005592-DNA_C02	Japanese	EastAsia	Japan	Tokyo	38	138	2.269	3.535	-0.358133
NA19023	LP6005442-DNA_F11	Luhya	Africa	Kenya	Webuye	1.3	36.8	1.662	1.628	0.0204573
NA19044	LP6005442-DNA_E11	Luhya	Africa	Kenya	Webuye	1.3	36.8	1.896	1.996	-0.0501002
NA21490	LP6005443-DNA_F06	Masai	Africa	Kenya	Kinyawa	-1.5	35.2	3.905	2.979	0.237132
NA21581	LP6005443-DNA_E06	Masai	Africa	Kenya	Kinyawa	-1.5	35.2	3.893	3.422	0.120986
ND15865	LP6005592-DNA_E02	Polish	WestEurasia	Poland	Cell_line_repository_sampling_location_unknown	52.2	21	1.63	0.787	0.517178
ND19394	LP6005443-DNA_D06	Korean	EastAsia	Korea	Cell_line_repository_sampling_location_unknown	37.6	127	2.702	3.161	-0.145207
NOR111	LP6005592-DNA_B01	Norwegian	WestEurasia	Norway	Bergen	60.39	5.32	1.812	0.596	0.671082
Nesk_22	LP6005443-DNA_F03	Eskimo_Naukan	CentralAsiaSiberia	Russia	Naukan, Chukchi Peninsula	66.02	169.71	2.927	3.197	-0.0844542
Nesk_25	LP6005443-DNA_G03	Eskimo_Naukan	CentralAsiaSiberia	Russia	Big Diomide Island, Chukchi Peninsula	66.02	169.71	2.671	2.954	-0.0958023
Nlk1	LP6005592-DNA_F03	Even	CentralAsiaSiberia	Russia	Djigda, Eastern Siberia	57.53	135.88	2.64	2.402	0.0901515
Nlk3	LP6005443-DNA_B04	Even	CentralAsiaSiberia	Russia	Djigda, Eastern Siberia	57.53	135.88	3.169	2.582	0.185232
Nlk18	LP6005443-DNA_C04	Even	CentralAsiaSiberia	Russia	Djigda, Eastern Siberia	57.53	135.88	2.99	2.672	0.106355
NorthOssetia5	LP6005443-DNA_F10	North_Ossetian	WestEurasia	Russia	Vladikavkaz in Republic of North Ossetia_Alania	43	44.7	2.553	1.957	0.233451
NorthOssetia12	LP6005443-DNA_E10	North_Ossetian	WestEurasia	Russia	Vladikavkaz in Republic of North Ossetia_Alania	43	44.7	2.552	1.994	0.218652
Peru60	LP6005519-DNA_G02	Quechua	America	Peru	?	-13.5	-72	1.939	2.867	-0.323683
R3	LP6005519-DNA_A05	Relli	SouthAsia	India	Visakhapatnam	17.7	83.3	2.731	2.475	0.0937386
R6	LP6005519-DNA_B05	Relli	SouthAsia	India	Visakhapatnam	17.7	83.3	2.695	2.408	0.106494
SA0342	LP6005677-DNA_D03	Khomani_San	Africa	SouthAfrica	Andriesvale Northern Cape, South Africa	-27	20.8	16.521	8.509	0.484959
SA0722	LP6005592-DNA_C05	Khomani_San	Africa	SouthAfrica	Andriesvale, Northern Cape, South Africa	-27	20.8	15.125	7.548	0.500959
SAH31	LP6005619-DNA_B01	Saharawi	Africa	Western Sahara (Morocco)	Close to the Algerian border	27.3	-8.9	2.162	1.225	0.433395
SAH41	LP6005619-DNA_C01	Saharawi	Africa	Western Sahara (Morocco)	Close to the Algerian border	27.3	-8.9	2.255	1.391	0.383149
Sam02	LP6005592-DNA_D04	Samaritan	WestEurasia	Israel	Mount Gerizim	32.2	35.3	2.945	2.268	0.229881
Sir19	LP6005443-DNA_C03	Chukchi	CentralAsiaSiberia	Russia	Sireniki, Chukchi Peninsula	69	169	1.956	1.833	0.0628834
Sir26	LP6005443-DNA_B03	Eskimo_Sireniki	CentralAsiaSiberia	Russia	Sireniki, Chukchi Peninsula	64.4	173.9	2.68	3.053	-0.122175
Sir40	LP6005443-DNA_H03	Eskimo_Sireniki	CentralAsiaSiberia	Russia	Sireniki, Chukchi Peninsula	64.4	173.9	2.889	3.001	-0.0373209
TGBS21	LP6005519-DNA_D01	Chane	America	Argentina	Salta (province), Tartagal (city)	-25	-60	1.961	2.172	-0.0971455
TZ-11	LP6007068-DNA_A01	Crete	WestEurasia	Greece	Psychro ,Lassithi	35.16	25.45	2.161	1.419	0.34336
Tuba9	LP6005442-DNA_E12	Tubalar	CentralAsiaSiberia	Russia	Artybash and Kebezen, Altai-Sayan Upland	51.1333	87	2.251	2.121	0.0577521
Tuba19	LP6005442-DNA_F12	Tubalar	CentralAsiaSiberia	Russia	Artybash and Kebezen, Altai-Sayan Upland	51.1333	87	2.428	2.553	-0.048962
Ul5	LP6005442-DNA_G12	Ulchi	CentralAsiaSiberia	Russia	Bogorodskoe, Lower Amur	52.37	140.45	3.115	3.54	-0.120056
Ul31	LP6005442-DNA_H12	Ulchi	CentralAsiaSiberia	Russia	Nizhniy Gavan, Lower Amur	52.43	140.42	3.27	3.221	0.0149847
Utsa21	LP6005592-DNA_C01	Saami	WestEurasia	Finland	Utsjoki	69.9	27	1.554	1.165	0.250322
Utsa22	LP6005592-DNA_D01	Saami	WestEurasia	Finland	Utsjoki	69.9	27	1.692	0.896	0.470449
Y4	LP6005519-DNA_C04	Yadava	SouthAsia	India	Visakhapatnam	17.7	83.3	2.209	2.256	-0.0208333
Y8	LP6005519-DNA_D04	Yadava	SouthAsia	India	Visakhapatnam	17.7	83.3	2.585	2.416	0.0653772
YemeniteJew4695	LP6005592-DNA_H01	Yemenite_Jew	WestEurasia	Yemen	Cell_line_repository	15.4	44.2	3.404	2.395	0.296416
YemeniteJew5433	LP6005592-DNA_G01	Yemenite_Jew	WestEurasia	Yemen	Cell_line_repository	15.4	44.2	3.444	2.393	0.305168
abh100	LP6005442-DNA_D02	Abkhasian	WestEurasia	Russia	Sukhum	43	41	2.999	2.169	0.276759
abh107	LP6005442-DNA_C02	Abkhasian	WestEurasia	Russia	Sukhum	43	41	2.729	2.175	0.203005
altai363p	LP6005442-DNA_F02	Altaian	CentralAsiaSiberia	Russia	Tenga, Ongudaisky district, Altai Republic	51.9	86	2.714	2.255	0.169123
armenia293	LP6005442-DNA_G02	Armenian	WestEurasia	Armenia	Yerevan but all 4 ancestorscome from Nagorno Kharabakh	40.2	44.5	3.099	2.519	0.187157
ch113	LP6005442-DNA_D03	Chechen	WestEurasia	Russia	Grozny_in_Chechen_Republic	43.3	45.7	2.812	2.113	0.248578
iran11	LP6005443-DNA_B10	Iranian	WestEurasia	Iran	migrants_collected_in_Kuwait	35.6	51.5	2.566	2.118	0.174591
iran17	LP6005442-DNA_C04	Iranian	WestEurasia	Iran	migrants_collected_in_Kuwait	35.6	51.5	2.504	2.162	0.136581
lez42	LP6005442-DNA_G04	Lezgin	WestEurasia	Russia	Dagestanskiye_Ogni_in_Dagestan	42.1	48.2	2.633	2.088	0.206988
lez49	LP6005442-DNA_H04	Lezgin	WestEurasia	Russia	Dagestanskiye_Ogni_in_Dagestan	42.1	48.2	2.619	2.128	0.187476
mg27	LP6005442-DNA_B04	Georgian	WestEurasia	Georgia	Zugdidi_in_Megrelia	42.5	41.9	2.988	2.084	0.302544
mg31	LP6005442-DNA_A04	Georgian	WestEurasia	Georgia	Zugdidi_in_Megrelia	42.5	41.9	2.805	2.366	0.156506
mixa0099	LP6005443-DNA_G11	Mixtec	America	Mexico	San Andres Nuxino	17	-97	2.109	2.558	-0.175528
mixa0105	LP6005443-DNA_H11	Mixtec	America	Mexico	?	17	-97	1.756	1.781	-0.0140371
mixe0002	LP6005443-DNA_E11	Mixe	America	Mexico	Tmazulapan, Mixe	16.95	-96.58	2.071	2.566	-0.192907
mixe0007	SS6004479	Mixe	America	Mexico	Tmazulapan, Mixe	16.95	-96.58	2.023	2.507	-0.193059
mixe0042	LP6005443-DNA_F11	Mixe	America	Mexico	Tamazulapan, Mixe	16.95	-96.58	2.207	2.672	-0.174027
tdj409_shugnan	LP6005519-DNA_C03	Tajik	WestEurasia	Tajikistan	Shughnon District	37.6	71.5	2.718	2.586	0.0485651
tdj430_shugnan	LP6005519-DNA_D03	Tajik	WestEurasia	Tajikistan	Shughnon District	37.6	71.5	2.243	1.916	0.145787
zapo0098	LP6005443-DNA_A12	Zapotec	America	Mexico	San Juan Guelavia	16.5	-97.2	2.089	2.688	-0.222842
zapo0099	LP6005677-DNA_D01	Zapotec	America	Mexico	San Juan Guelavia	16.5	-97.2	1.663	2.211	-0.247852

## Sheet: b)
label_name	n_samples	most_performant_panel	diff_abs
Mozabite	2	UKB	41
BantuHerero	2	UKB	22
BantuTswana	2	UKB	61
Biaka	2	UKB	14
Mbuti	4	UKB	6
Gambian	2	KGP	25
BantuKenya	2	UKB	9
Luhya	2	KGP	2
Luo	2	UKB	1
Masai	2	UKB	18
Somali	1	UKB	42
Ju_hoan_North	4	UKB	40
Esan	2	UKB	8
Yoruba	3	UKB	32
Mandenka	3	KGP	12
Mende	2	KGP	35
Khomani_San	2	UKB	49
Dinka	3	UKB	12
Saharawi	2	UKB	41
Chane	1	KGP	10
Karitiana	3	KGP	19
Surui	2	KGP	22
Piapoco	2	KGP	18
Mayan	2	KGP	20
Mixe	3	KGP	19
Mixtec	2	KGP	11
Pima	2	KGP	24
Zapotec	2	KGP	23
Quechua	3	KGP	23
Mongola	2	KGP	17
Kyrgyz	2	UKB	12
Aleut	2	UKB	8
Altaian	1	UKB	17
Chukchi	1	UKB	6
Eskimo_Chaplin	1	UKB	4
Eskimo_Naukan	2	KGP	9
Eskimo_Sireniki	2	KGP	8
Even	3	UKB	13
Itelman	1	KGP	6
Mansi	2	UKB	23
Tlingit	2	UKB	14
Tubalar	2	UKB	0
Ulchi	2	KGP	6
Yakut	2	UKB	11
Cambodian	2	UKB	2
Dai	4	KGP	38
Daur	1	KGP	7
Han	3	KGP	15
Hezhen	2	UKB	2
Lahu	2	KGP	23
Miao	2	KGP	20
Naxi	3	KGP	4
Oroqen	2	UKB	7
She	2	KGP	10
Tu	2	KGP	11
Tujia	2	KGP	12
Uygur	2	UKB	4
Xibo	2	KGP	11
Yi	2	KGP	16
Japanese	3	KGP	34
Korean	2	KGP	18
Burmese	2	KGP	14
Ami	2	UKB	23
Atayal	1	UKB	11
Thai	2	KGP	22
Kinh	2	KGP	27
Australian	2	UKB	4
Dusun	2	UKB	17
Maori	1	UKB	62
Bougainville	2	UKB	15
Papuan	15	UKB	13
Igorot	2	UKB	40
Hawaiian	1	UKB	41
Bengali	2	KGP	6
Brahmin	2	UKB	7
Irula	2	UKB	11
Kapu	2	UKB	8
Khonda_Dora	1	KGP	0
Madiga	1	UKB	13
Relli	2	UKB	10
Yadava	2	UKB	3
Kusunda	2	UKB	3
Balochi	2	UKB	20
Brahui	2	UKB	16
Burusho	2	UKB	17
Hazara	2	UKB	16
Kalash	2	UKB	14
Makrani	2	UKB	23
Pathan	2	UKB	29
Punjabi	4	UKB	5
Sindhi	2	UKB	39
Albanian	1	UKB	52
Armenian	2	UKB	22
Bulgarian	2	UKB	39
Czech	1	UKB	44
Estonian	2	UKB	42
Finnish	3	UKB	17
Saami	2	UKB	37
Basque	2	UKB	33
French	3	UKB	46
Georgian	2	UKB	23
Crete	2	UKB	30
Greek	2	UKB	33
Hungarian	2	UKB	50
Icelandic	2	UKB	55
Iranian	2	UKB	16
Iraqi_Jew	2	UKB	32
BedouinB	2	UKB	37
Druze	2	UKB	25
Palestinian	3	UKB	22
Samaritan	1	UKB	23
Bergamo	2	UKB	35
Sardinian	3	UKB	25
Tuscan	2	UKB	33
Jordanian	3	UKB	25
Norwegian	1	UKB	67
Polish	1	UKB	52
Abkhasian	2	UKB	24
Adygei	2	UKB	23
Chechen	1	UKB	25
Lezgin	2	UKB	20
North_Ossetian	2	UKB	23
Russian	2	UKB	41
Spanish	2	UKB	14
Tajik	2	UKB	9
Turkish	2	UKB	22
English	2	UKB	74
Orcadian	2	UKB	77
Yemenite_Jew	2	UKB	30
