# Supplementary material for: Imputation of low-coverage sequencing data from 150,119 UK Biobank genomes
Source: Nat Genet. 2023 Jun 29;55(7):1088–90. doi: 10.1038/s41588-023-01438-3 (PMC10335927; doi:10.1038/s41588-023-01438-3)
Supplement: Source Data Extended Data Fig. 3 — Statistical source data. [file 41588_2023_1438_MOESM5_ESM.xlsx]

## Sheet: a)
Cov/Snp_array	Bin	#Geno	MAF	GT_R2	DS_R2
OMNI25_snp_array	0	141743950000	3.78174e-06	0.471695	0.463487
OMNI25_snp_array	1	102659960000	1.10443e-05	0.627856	0.648963
OMNI25_snp_array	2	28915380000	2.86405e-05	0.758557	0.778666
OMNI25_snp_array	3	19555360000	5.61773e-05	0.819785	0.837
OMNI25_snp_array	4	12695310000	0.000124155	0.871607	0.88562
OMNI25_snp_array	5	4852560000	0.000275769	0.905286	0.916938
OMNI25_snp_array	6	2696900000	0.000553276	0.915111	0.926241
OMNI25_snp_array	7	2151000000	0.00125728	0.916821	0.928859
OMNI25_snp_array	8	1234850000	0.00281646	0.925079	0.936787
OMNI25_snp_array	9	1056830000	0.00566517	0.941829	0.951419
OMNI25_snp_array	10	1199880000	0.0128197	0.959431	0.966189
OMNI25_snp_array	11	878950000	0.0284379	0.977629	0.981416
OMNI25_snp_array	12	893360000	0.0572892	0.989135	0.990954
OMNI25_snp_array	13	1495160000	0.13269	0.993862	0.994915
OMNI25_snp_array	14	1659150000	0.292232	0.996045	0.996765
OMNI25_snp_array	15	782040000	0.447778	0.995947	0.996747
GSA_snp_array	0	141743950000	3.78174e-06	0.401536	0.398206
GSA_snp_array	1	102659960000	1.10443e-05	0.562771	0.590586
GSA_snp_array	2	28915380000	2.86405e-05	0.687364	0.715524
GSA_snp_array	3	19555360000	5.61773e-05	0.746249	0.772435
GSA_snp_array	4	12695310000	0.000124155	0.798548	0.822799
GSA_snp_array	5	4852560000	0.000275769	0.835989	0.858016
GSA_snp_array	6	2696900000	0.000553276	0.851169	0.872615
GSA_snp_array	7	2151000000	0.00125728	0.867897	0.887366
GSA_snp_array	8	1234850000	0.00281646	0.883277	0.901812
GSA_snp_array	9	1056830000	0.00566517	0.905564	0.921434
GSA_snp_array	10	1199880000	0.0128197	0.935483	0.94659
GSA_snp_array	11	878950000	0.0284379	0.965541	0.971674
GSA_snp_array	12	893360000	0.0572892	0.974565	0.979321
GSA_snp_array	13	1495160000	0.13269	0.981501	0.985123
GSA_snp_array	14	1659150000	0.292232	0.987106	0.989775
GSA_snp_array	15	782040000	0.447778	0.988075	0.990597
Axiom_snp_array	0	141743950000	3.78174e-06	0.415497	0.410207
Axiom_snp_array	1	102659960000	1.10443e-05	0.581666	0.608202
Axiom_snp_array	2	28915380000	2.86405e-05	0.708897	0.735314
Axiom_snp_array	3	19555360000	5.61773e-05	0.767502	0.79193
Axiom_snp_array	4	12695310000	0.000124155	0.818365	0.840559
Axiom_snp_array	5	4852560000	0.000275769	0.854898	0.874861
Axiom_snp_array	6	2696900000	0.000553276	0.874505	0.893008
Axiom_snp_array	7	2151000000	0.00125728	0.892523	0.908993
Axiom_snp_array	8	1234850000	0.00281646	0.909267	0.924023
Axiom_snp_array	9	1056830000	0.00566517	0.930635	0.942491
Axiom_snp_array	10	1199880000	0.0128197	0.954277	0.962198
Axiom_snp_array	11	878950000	0.0284379	0.975623	0.979782
Axiom_snp_array	12	893360000	0.0572892	0.985678	0.988135
Axiom_snp_array	13	1495160000	0.13269	0.989546	0.991436
Axiom_snp_array	14	1659150000	0.292232	0.99269	0.994052
Axiom_snp_array	15	782040000	0.447778	0.99304	0.994424
Axiom_snp_array_lifted_over	0	140936009485	3.78174e-06	0.372983	0.368469
Axiom_snp_array_lifted_over	1	102074798228	1.10443e-05	0.555974	0.581679
Axiom_snp_array_lifted_over	2	28750562334	2.86405e-05	0.684789	0.710874
Axiom_snp_array_lifted_over	3	19443894448	5.61773e-05	0.743757	0.767716
Axiom_snp_array_lifted_over	4	12622946733	0.000124155	0.7925	0.814827
Axiom_snp_array_lifted_over	5	4824900408	0.000275769	0.829292	0.85003
Axiom_snp_array_lifted_over	6	2681527670	0.000553276	0.850759	0.870044
Axiom_snp_array_lifted_over	7	2138739300	0.00125728	0.879792	0.895906
Axiom_snp_array_lifted_over	8	1227811355	0.00281646	0.899305	0.913386
Axiom_snp_array_lifted_over	9	1050806069	0.00566517	0.921481	0.933116
Axiom_snp_array_lifted_over	10	1193040684	0.0128197	0.9433	0.951595
Axiom_snp_array_lifted_over	11	873939985	0.0284379	0.966888	0.971879
Axiom_snp_array_lifted_over	12	888267848	0.0572892	0.980362	0.983392
Axiom_snp_array_lifted_over	13	1486637588	0.13269	0.985512	0.987989
Axiom_snp_array_lifted_over	14	1649692845	0.292232	0.988323	0.99046
Axiom_snp_array_lifted_over	15	777582372	0.447778	0.988388	0.990619
0.1x	0	141687252420	3.78174e-06	0.419537	0.431765
0.1x	1	102618896016	1.10443e-05	0.479169	0.526756
0.1x	2	28903813848	2.86405e-05	0.589339	0.638322
0.1x	3	19547537856	5.61773e-05	0.656799	0.700991
0.1x	4	12690231876	0.000124155	0.72617	0.763285
0.1x	5	4850618976	0.000275769	0.774121	0.805548
0.1x	6	2695821240	0.000553276	0.788101	0.817484
0.1x	7	2150139600	0.00125728	0.782415	0.81214
0.1x	8	1234356060	0.00281646	0.790153	0.819146
0.1x	9	1056407268	0.00566517	0.818641	0.844673
0.1x	10	1199400048	0.0128197	0.853997	0.875845
0.1x	11	878598420	0.0284379	0.887841	0.905253
0.1x	12	893002656	0.0572892	0.914971	0.928733
0.1x	13	1494561936	0.13269	0.93326	0.944497
0.1x	14	1658486340	0.292232	0.938841	0.949436
0.1x	15	781727184	0.447778	0.940463	0.950856
0.25x	0	141687252420	3.78174e-06	0.489923	0.512093
0.25x	1	102618896016	1.10443e-05	0.614112	0.644992
0.25x	2	28903813848	2.86405e-05	0.736424	0.76132
0.25x	3	19547537856	5.61773e-05	0.79642	0.816353
0.25x	4	12690231876	0.000124155	0.851183	0.866121
0.25x	5	4850618976	0.000275769	0.886372	0.89792
0.25x	6	2695821240	0.000553276	0.898314	0.908424
0.25x	7	2150139600	0.00125728	0.9019	0.911363
0.25x	8	1234356060	0.00281646	0.911372	0.920602
0.25x	9	1056407268	0.00566517	0.928164	0.936405
0.25x	10	1199400048	0.0128197	0.945371	0.952183
0.25x	11	878598420	0.0284379	0.959676	0.965005
0.25x	12	893002656	0.0572892	0.974396	0.977944
0.25x	13	1494561936	0.13269	0.982485	0.985014
0.25x	14	1658486340	0.292232	0.98496	0.987166
0.25x	15	781727184	0.447778	0.985678	0.987815
0.5x	0	141687252420	3.78174e-06	0.515477	0.541136
0.5x	1	102618896016	1.10443e-05	0.673395	0.696723
0.5x	2	28903813848	2.86405e-05	0.794961	0.811719
0.5x	3	19547537856	5.61773e-05	0.849444	0.862132
0.5x	4	12690231876	0.000124155	0.895352	0.904753
0.5x	5	4850618976	0.000275769	0.923349	0.93063
0.5x	6	2695821240	0.000553276	0.93331	0.939825
0.5x	7	2150139600	0.00125728	0.938033	0.944226
0.5x	8	1234356060	0.00281646	0.946122	0.952179
0.5x	9	1056407268	0.00566517	0.958035	0.963239
0.5x	10	1199400048	0.0128197	0.968463	0.972734
0.5x	11	878598420	0.0284379	0.97639	0.979669
0.5x	12	893002656	0.0572892	0.986637	0.98857
0.5x	13	1494561936	0.13269	0.991594	0.992844
0.5x	14	1658486340	0.292232	0.99317	0.994179
0.5x	15	781727184	0.447778	0.993731	0.99467
1.0x	0	141687252420	3.78174e-06	0.533871	0.559634
1.0x	1	102618896016	1.10443e-05	0.714247	0.734705
1.0x	2	28903813848	2.86405e-05	0.831572	0.84607
1.0x	3	19547537856	5.61773e-05	0.880182	0.891383
1.0x	4	12690231876	0.000124155	0.919092	0.927623
1.0x	5	4850618976	0.000275769	0.942181	0.948642
1.0x	6	2695821240	0.000553276	0.950322	0.956207
1.0x	7	2150139600	0.00125728	0.955088	0.960719
1.0x	8	1234356060	0.00281646	0.961843	0.967125
1.0x	9	1056407268	0.00566517	0.97131	0.975384
1.0x	10	1199400048	0.0128197	0.978094	0.981323
1.0x	11	878598420	0.0284379	0.983488	0.985892
1.0x	12	893002656	0.0572892	0.991021	0.992345
1.0x	13	1494561936	0.13269	0.994549	0.995364
1.0x	14	1658486340	0.292232	0.995656	0.996276
1.0x	15	781727184	0.447778	0.996231	0.99679
4.0x	0	141687252420	3.78174e-06	0.611243	0.63655
4.0x	1	102618896016	1.10443e-05	0.789943	0.805189
4.0x	2	28903813848	2.86405e-05	0.883813	0.893946
4.0x	3	19547537856	5.61773e-05	0.918584	0.926468
4.0x	4	12690231876	0.000124155	0.942868	0.949398
4.0x	5	4850618976	0.000275769	0.955876	0.961059
4.0x	6	2695821240	0.000553276	0.959759	0.965133
4.0x	7	2150139600	0.00125728	0.962367	0.967503
4.0x	8	1234356060	0.00281646	0.968149	0.972737
4.0x	9	1056407268	0.00566517	0.976519	0.979589
4.0x	10	1199400048	0.0128197	0.981496	0.983907
4.0x	11	878598420	0.0284379	0.987099	0.988667
4.0x	12	893002656	0.0572892	0.992179	0.993085
4.0x	13	1494561936	0.13269	0.995436	0.995975
4.0x	14	1658486340	0.292232	0.996222	0.996563
4.0x	15	781727184	0.447778	0.997286	0.997553
