# Supplementary material for: Imputation of low-coverage sequencing data from 150,119 UK Biobank genomes
Source: Nat Genet. 2023 Jun 29;55(7):1088–90. doi: 10.1038/s41588-023-01438-3 (PMC10335927; doi:10.1038/s41588-023-01438-3)
Supplement: Source Data Extended Data Fig. 4 — Statistical source data. [file 41588_2023_1438_MOESM6_ESM.xlsx]

## Sheet: a)
Coverage	Specificity	Sensitivity
UKB_axiom_array	0.999996	0.962025
4.0x	0.999998	0.962025
1.0x	0.999995	0.974684
0.5x	0.999996	0.974684
0.25x	0.999998	0.974684
0.1x	0.999993	0.974684
UKB_axiom_array	1	0.945946
4.0x	1	0.972973
1.0x	1	0.972973
0.5x	1	0.972973
0.25x	1	0.972973
0.1x	0.999991	0.972973
UKB_axiom_array	0.999999	1
4.0x	1	1
1.0x	1	1
0.5x	1	1
0.25x	1	1
0.1x	0.999991	1
UKB_axiom_array	0.999981	0.943114
4.0x	0.999982	0.943114
1.0x	0.999981	0.946108
0.5x	0.99998	0.931138
0.25x	0.999977	0.943114
0.1x	0.999966	0.89521
UKB_axiom_array	0.999996	0.88
4.0x	0.999999	0.88
1.0x	0.999998	0.96
0.5x	0.999999	0.96
0.25x	0.999999	0.92
0.1x	0.999999	0.92
UKB_axiom_array	1	0.631579
4.0x	0.999999	0.947368
1.0x	0.999999	1
0.5x	0.999999	0.894737
0.25x	0.999999	0.842105
0.1x	0.999999	0.789474
UKB_axiom_array	0.999999	0.5
4.0x	0.999999	0.5
1.0x	0.999999	0.5
0.5x	0.999999	0.5
0.25x	0.999999	0.5
0.1x	0.999999	0.5
UKB_axiom_array	0.999999	1
4.0x	1	1
1.0x	1	1
0.5x	0.999999	0.888889
0.25x	0.999999	1
0.1x	0.999999	0.777778
UKB_axiom_array	0.999996	0.909091
4.0x	0.999996	0.909091
1.0x	0.999996	0.909091
0.5x	0.999995	0.909091
0.25x	0.999994	0.878788
0.1x	0.999996	0.757576
UKB_axiom_array	0.999995	0.921053
4.0x	0.999996	0.921053
1.0x	0.999995	0.921053
0.5x	0.999995	0.921053
0.25x	0.999996	0.894737
0.1x	0.999996	0.815789
UKB_axiom_array	0.999989	0.914894
4.0x	0.999991	0.921986
1.0x	0.999992	0.914894
0.5x	0.999992	0.900709
0.25x	0.999991	0.900709
0.1x	0.999991	0.893617
UKB_axiom_array	0.999986	0.824427
4.0x	0.999986	0.824427
1.0x	0.999986	0.824427
0.5x	0.999986	0.824427
0.25x	0.999986	0.824427
0.1x	0.999986	0.80916
UKB_axiom_array	1	1
4.0x	1	1
1.0x	1	1
0.5x	1	1
0.25x	1	1
0.1x	1	0
UKB_axiom_array	0.999987	0.850467
4.0x	0.999987	0.878505
1.0x	0.999987	0.869159
0.5x	0.999986	0.873832
0.25x	0.999984	0.845794
0.1x	0.999987	0.831776
UKB_axiom_array	0.999998	0.961538
4.0x	0.999998	0.980769
1.0x	0.999996	0.961538
0.5x	0.999996	0.961538
0.25x	0.999996	0.980769
0.1x	0.999972	0.903846
UKB_axiom_array	1	1
4.0x	1	1
1.0x	1	1
0.5x	1	1
0.25x	0.999999	1
0.1x	1	1
UKB_axiom_array	0.999982	0.932171
4.0x	0.999982	0.945736
1.0x	0.999978	0.947674
0.5x	0.999978	0.945736
0.25x	0.999976	0.939922
0.1x	0.999976	0.922481
UKB_axiom_array	0.999992	0.877193
4.0x	0.999992	0.894737
1.0x	0.999992	0.877193
0.5x	0.999989	0.877193
0.25x	0.999988	0.894737
0.1x	0.999989	0.877193
UKB_axiom_array	0.999996	0.96
4.0x	0.999998	1
1.0x	0.999998	0.96
0.5x	0.999996	0.96
0.25x	0.999998	0.96
0.1x	1	0.8
UKB_axiom_array	0.999999	1
4.0x	0.999999	1
1.0x	0.999998	1
0.5x	1	1
0.25x	0.999999	1
0.1x	1	1
UKB_axiom_array	1	0
4.0x	0.999998	1
1.0x	0.999995	1
0.5x	0.999999	0.6
0.25x	0.999998	0.6
0.1x	0.999998	0.8
UKB_axiom_array	0.999999	0.83871
4.0x	0.999996	0.870968
1.0x	0.999996	0.870968
0.5x	0.999996	0.83871
0.25x	0.999996	0.83871
0.1x	0.999996	0.258064
