# Supplementary material for: Imputation of low-coverage sequencing data from 150,119 UK Biobank genomes
Source: Nat Genet. 2023 Jun 29;55(7):1088–90. doi: 10.1038/s41588-023-01438-3 (PMC10335927; doi:10.1038/s41588-023-01438-3)
Supplement: Source Data Extended Data Fig. 5 — Statistical source data. [file 41588_2023_1438_MOESM7_ESM.xlsx]

## Sheet: a)
Cov/Snp_array	Bin	#Geno	MAF	GT_R2	DS_R2
Axiom array	0	1803199000	3.5684e-06	0.156733	0.164016
Axiom array	1	1118714000	1.04108e-05	0.34032	0.355698
Axiom array	2	332216000	2.7136e-05	0.508024	0.530583
Axiom array	3	240022000	5.23201e-05	0.545391	0.567109
Axiom array	4	215712000	0.00011483	0.612888	0.636104
Axiom array	5	113989000	0.000254969	0.631877	0.652943
Axiom array	6	88585000	0.000509577	0.679386	0.700022
Axiom array	7	90089000	0.00114493	0.735935	0.756242
Axiom array	8	51285000	0.00253335	0.766402	0.784887
Axiom array	9	38186000	0.00506827	0.810564	0.828889
Axiom array	10	39374000	0.0114657	0.849236	0.865232
Axiom array	11	27385000	0.0257258	0.892088	0.904367
Axiom array	12	27066000	0.0516867	0.922041	0.931864
Axiom array	13	39927000	0.118484	0.94964	0.956594
Axiom array	14	37552000	0.261162	0.967573	0.972507
Axiom array	15	23897000	0.426941	0.971735	0.976482
0.1x	0	1803199000	3.5684e-06	0.105672	0.12692
0.1x	1	1118714000	1.04108e-05	0.279949	0.329737
0.1x	2	332216000	2.7136e-05	0.38324	0.439092
0.1x	3	240022000	5.23201e-05	0.432722	0.486563
0.1x	4	215712000	0.00011483	0.49969	0.544778
0.1x	5	113989000	0.000254969	0.55049	0.594508
0.1x	6	88585000	0.000509577	0.613305	0.652069
0.1x	7	90089000	0.00114493	0.669747	0.706447
0.1x	8	51285000	0.00253335	0.707888	0.741904
0.1x	9	38186000	0.00506827	0.728631	0.762813
0.1x	10	39374000	0.0114657	0.756475	0.78909
0.1x	11	27385000	0.0257258	0.804575	0.832469
0.1x	12	27066000	0.0516867	0.841911	0.865514
0.1x	13	39927000	0.118484	0.88347	0.901598
0.1x	14	37552000	0.261162	0.909515	0.923858
0.1x	15	23897000	0.426941	0.92046	0.933123
0.25x	0	1803199000	3.5684e-06	0.172478	0.191354
0.25x	1	1118714000	1.04108e-05	0.415214	0.444533
0.25x	2	332216000	2.7136e-05	0.53431	0.56516
0.25x	3	240022000	5.23201e-05	0.583258	0.611097
0.25x	4	215712000	0.00011483	0.636206	0.6611
0.25x	5	113989000	0.000254969	0.68004	0.703211
0.25x	6	88585000	0.000509577	0.729314	0.75113
0.25x	7	90089000	0.00114493	0.778532	0.798012
0.25x	8	51285000	0.00253335	0.811482	0.82878
0.25x	9	38186000	0.00506827	0.830519	0.847235
0.25x	10	39374000	0.0114657	0.853579	0.869497
0.25x	11	27385000	0.0257258	0.890053	0.903236
0.25x	12	27066000	0.0516867	0.917283	0.927388
0.25x	13	39927000	0.118484	0.945042	0.952
0.25x	14	37552000	0.261162	0.963162	0.967773
0.25x	15	23897000	0.426941	0.97008	0.973773
0.5x	0	1803199000	3.5684e-06	0.204076	0.218154
0.5x	1	1118714000	1.04108e-05	0.46716	0.490981
0.5x	2	332216000	2.7136e-05	0.591903	0.6151
0.5x	3	240022000	5.23201e-05	0.634768	0.656111
0.5x	4	215712000	0.00011483	0.686273	0.705501
0.5x	5	113989000	0.000254969	0.72564	0.74366
0.5x	6	88585000	0.000509577	0.767322	0.78518
0.5x	7	90089000	0.00114493	0.8115	0.827429
0.5x	8	51285000	0.00253335	0.841494	0.855199
0.5x	9	38186000	0.00506827	0.85945	0.872785
0.5x	10	39374000	0.0114657	0.87968	0.892608
0.5x	11	27385000	0.0257258	0.911906	0.922182
0.5x	12	27066000	0.0516867	0.935129	0.94289
0.5x	13	39927000	0.118484	0.958488	0.96357
0.5x	14	37552000	0.261162	0.973843	0.976984
0.5x	15	23897000	0.426941	0.979629	0.982015
1.0x	0	1803199000	3.5684e-06	0.212133	0.232706
1.0x	1	1118714000	1.04108e-05	0.490801	0.519264
1.0x	2	332216000	2.7136e-05	0.619324	0.644331
1.0x	3	240022000	5.23201e-05	0.660518	0.683848
1.0x	4	215712000	0.00011483	0.708754	0.729628
1.0x	5	113989000	0.000254969	0.744557	0.763631
1.0x	6	88585000	0.000509577	0.782213	0.799933
1.0x	7	90089000	0.00114493	0.824323	0.839848
1.0x	8	51285000	0.00253335	0.852392	0.865934
1.0x	9	38186000	0.00506827	0.870414	0.882998
1.0x	10	39374000	0.0114657	0.889145	0.901437
1.0x	11	27385000	0.0257258	0.92006	0.92946
1.0x	12	27066000	0.0516867	0.941402	0.94859
1.0x	13	39927000	0.118484	0.963052	0.967533
1.0x	14	37552000	0.261162	0.977077	0.979805
1.0x	15	23897000	0.426941	0.982451	0.984476
4.0x	0	1803199000	3.5684e-06	0.217299	0.239956
4.0x	1	1118714000	1.04108e-05	0.488892	0.52202
4.0x	2	332216000	2.7136e-05	0.625348	0.652669
4.0x	3	240022000	5.23201e-05	0.658219	0.684827
4.0x	4	215712000	0.00011483	0.706472	0.730624
4.0x	5	113989000	0.000254969	0.742836	0.763627
4.0x	6	88585000	0.000509577	0.779646	0.797918
4.0x	7	90089000	0.00114493	0.824777	0.839854
4.0x	8	51285000	0.00253335	0.851416	0.864819
4.0x	9	38186000	0.00506827	0.869001	0.881586
4.0x	10	39374000	0.0114657	0.88928	0.900851
4.0x	11	27385000	0.0257258	0.920695	0.929208
4.0x	12	27066000	0.0516867	0.94172	0.948291
4.0x	13	39927000	0.118484	0.96327	0.967383
4.0x	14	37552000	0.261162	0.976773	0.979299
4.0x	15	23897000	0.426941	0.982024	0.983989

## Sheet: b)
GeneId	Mac	Annotation	Array	R2_gt	R2_ds
ENSG00000187634	200	lof	low_coverage	0.213664	0.225972
ENSG00000188976	200	lof	low_coverage	0.711107	0.703688
ENSG00000187961	200	lof	low_coverage	0.714282	0.650202
ENSG00000187583	200	lof	low_coverage	0.68055	0.679384
ENSG00000187642	200	lof	low_coverage	0.711103	0.689673
ENSG00000188290	200	lof	low_coverage	1	0.974842
ENSG00000187608	200	lof	low_coverage	NA	NA
ENSG00000188157	200	lof	low_coverage	0.449996	0.56921
ENSG00000237330	200	lof	low_coverage	1	0.948501
ENSG00000131591	200	lof	low_coverage	0.734685	0.727445
ENSG00000162571	200	lof	low_coverage	0.897542	0.917459
ENSG00000186891	200	lof	low_coverage	1	0.985023
ENSG00000186827	200	lof	low_coverage	1	0.989866
ENSG00000078808	200	lof	low_coverage	0.249992	0.311028
ENSG00000176022	200	lof	low_coverage	0.124991	0.293453
ENSG00000184163	200	lof	low_coverage	0.94444	0.949259
ENSG00000160087	200	lof	low_coverage	NA	NA
ENSG00000162572	200	lof	low_coverage	0.774388	0.767706
ENSG00000131584	200	lof	low_coverage	1	0.980418
ENSG00000169972	200	lof	low_coverage	0.881654	0.897282
ENSG00000127054	200	lof	low_coverage	0.74853	0.742496
ENSG00000224051	200	lof	low_coverage	NA	NA
ENSG00000169962	200	lof	low_coverage	0.444439	0.442089
ENSG00000107404	200	lof	low_coverage	6.17294e-11	1.18395e-10
ENSG00000162576	200	lof	low_coverage	1	0.997762
ENSG00000175756	200	lof	low_coverage	0.499996	0.482329
ENSG00000221978	200	lof	low_coverage	NA	NA
ENSG00000242485	200	lof	low_coverage	1	0.90109
ENSG00000235098	200	lof	low_coverage	0.666662	0.620963
ENSG00000205116	200	lof	low_coverage	1	0.999937
ENSG00000179403	200	lof	low_coverage	0.703082	0.726265
ENSG00000215915	200	lof	low_coverage	0.799996	0.793382
ENSG00000160072	200	lof	low_coverage	0.507927	0.48723
ENSG00000197785	200	lof	low_coverage	0.799997	0.721092
ENSG00000205090	200	lof	low_coverage	NA	NA
ENSG00000160075	200	lof	low_coverage	NA	NA
ENSG00000228594	200	lof	low_coverage	NA	NA
ENSG00000197530	200	lof	low_coverage	0.680546	0.756813
ENSG00000189409	200	lof	low_coverage	NA	0.186924
ENSG00000248333	200	lof	low_coverage	0.499998	0.561794
ENSG00000189339	200	lof	low_coverage	NA	NA
ENSG00000008128	200	lof	low_coverage	0.83634	0.841858
ENSG00000215790	200	lof	low_coverage	0.816633	0.834022
ENSG00000008130	200	lof	low_coverage	1	0.867497
ENSG00000078369	200	lof	low_coverage	NA	NA
ENSG00000169885	200	lof	low_coverage	0.799991	0.925927
ENSG00000178821	200	lof	low_coverage	NA	NA
ENSG00000142609	200	lof	low_coverage	0.905023	0.918613
ENSG00000187730	200	lof	low_coverage	1	0.625705
ENSG00000067606	200	lof	low_coverage	0.749987	0.733391
ENSG00000162585	200	lof	low_coverage	NA	0.973181
ENSG00000157933	200	lof	low_coverage	NA	NA
ENSG00000116151	200	lof	low_coverage	0.449991	0.381114
ENSG00000157916	200	lof	low_coverage	NA	NA
ENSG00000157911	200	lof	low_coverage	0.888884	0.882736
ENSG00000149527	200	lof	low_coverage	0.46943	0.560877
ENSG00000157881	200	lof	low_coverage	NA	NA
ENSG00000197921	200	lof	low_coverage	NA	NA
ENSG00000157873	200	lof	low_coverage	NA	NA
ENSG00000157870	200	lof	low_coverage	0.749996	0.748172
ENSG00000142606	200	lof	low_coverage	0.902495	0.888015
ENSG00000215912	200	lof	low_coverage	1	0.985388
ENSG00000169717	200	lof	low_coverage	NA	NA
ENSG00000142611	200	lof	low_coverage	NA	NA
ENSG00000130762	200	lof	low_coverage	0.874997	0.81092
ENSG00000162591	200	lof	low_coverage	0.555912	0.634542
ENSG00000158109	200	lof	low_coverage	0.875443	0.905447
ENSG00000116213	200	lof	low_coverage	0.444438	0.649427
ENSG00000078900	200	lof	low_coverage	NA	NA
ENSG00000162592	200	lof	low_coverage	0.823523	0.802551
ENSG00000235169	200	lof	low_coverage	NA	NA
ENSG00000130764	200	lof	low_coverage	0.499995	0.529234
ENSG00000116198	200	lof	low_coverage	0.528912	0.594807
ENSG00000169598	200	lof	low_coverage	0.639982	0.834697
ENSG00000198912	200	lof	low_coverage	1	0.814641
ENSG00000196581	200	lof	low_coverage	NA	NA
ENSG00000131697	200	lof	low_coverage	0.457139	0.39472
ENSG00000069424	200	lof	low_coverage	NA	NA
ENSG00000116254	200	lof	low_coverage	NA	NA
ENSG00000116251	200	lof	low_coverage	NA	NA
ENSG00000158286	200	lof	low_coverage	0.499988	0.499794
ENSG00000116237	200	lof	low_coverage	NA	NA
ENSG00000173673	200	lof	low_coverage	NA	NA
ENSG00000158292	200	lof	low_coverage	0.599992	0.696078
ENSG00000097021	200	lof	low_coverage	1	0.942409
ENSG00000069812	200	lof	low_coverage	NA	2.28973e-09
ENSG00000187017	200	lof	low_coverage	0.69444	0.572298
ENSG00000215788	200	lof	low_coverage	NA	NA
ENSG00000171680	200	lof	low_coverage	0.499998	0.49855
ENSG00000162408	200	lof	low_coverage	0.333322	0.381476
ENSG00000173662	200	lof	low_coverage	0.939393	0.950409
ENSG00000204859	200	lof	low_coverage	0.499997	0.479924
ENSG00000162413	200	lof	low_coverage	0.166662	0.171438
ENSG00000041988	200	lof	low_coverage	NA	NA
ENSG00000007923	200	lof	low_coverage	NA	NA
ENSG00000171735	200	lof	low_coverage	NA	NA
ENSG00000049245	200	lof	low_coverage	NA	NA
ENSG00000049246	200	lof	low_coverage	0.492299	0.546921
ENSG00000049247	200	lof	low_coverage	0.499992	0.579627
ENSG00000049249	200	lof	low_coverage	0.562475	0.581296
ENSG00000116288	200	lof	low_coverage	NA	0.00712287
ENSG00000116285	200	lof	low_coverage	0.49999	0.517599
ENSG00000162426	200	lof	low_coverage	NA	NA
ENSG00000142599	200	lof	low_coverage	NA	NA
ENSG00000074800	200	lof	low_coverage	1	0.903144
ENSG00000131686	200	lof	low_coverage	0.49999	0.472311
ENSG00000197241	200	lof	low_coverage	0.694435	0.692524
ENSG00000142583	200	lof	low_coverage	0.642846	0.687908
ENSG00000180758	200	lof	low_coverage	1	0.996826
ENSG00000049239	200	lof	low_coverage	0.711103	0.725476
ENSG00000171621	200	lof	low_coverage	NA	NA
ENSG00000171612	200	lof	low_coverage	NA	NA
ENSG00000188807	200	lof	low_coverage	1	0.771632
ENSG00000171608	200	lof	low_coverage	NA	NA
ENSG00000171603	200	lof	low_coverage	NA	NA
ENSG00000178585	200	lof	low_coverage	NA	NA
ENSG00000162441	200	lof	low_coverage	0.333312	0.500152
ENSG00000173614	200	lof	low_coverage	1	0.939238
ENSG00000162444	200	lof	low_coverage	NA	NA
ENSG00000130939	200	lof	low_coverage	0.959992	0.956213
ENSG00000054523	200	lof	low_coverage	NA	0.115489
ENSG00000142657	200	lof	low_coverage	NA	NA
ENSG00000175279	200	lof	low_coverage	0.909073	0.897005
ENSG00000241563	200	lof	low_coverage	1	0.93007
ENSG00000160049	200	lof	low_coverage	1	0.953184
ENSG00000142655	200	lof	low_coverage	NA	NA
ENSG00000130940	200	lof	low_coverage	1	0.974509
ENSG00000175262	200	lof	low_coverage	0.666662	0.556965
ENSG00000120948	200	lof	low_coverage	NA	NA
ENSG00000009724	200	lof	low_coverage	0.734688	0.784661
ENSG00000116649	200	lof	low_coverage	NA	NA
ENSG00000171824	200	lof	low_coverage	NA	NA
ENSG00000198793	200	lof	low_coverage	0.499997	0.49353
ENSG00000171819	200	lof	low_coverage	0.761874	0.830228
ENSG00000120942	200	lof	low_coverage	1	0.99996
ENSG00000204624	200	lof	low_coverage	0.556812	0.565055
ENSG00000116661	200	lof	low_coverage	NA	NA
ENSG00000132879	200	lof	low_coverage	0.857136	0.939914
ENSG00000116663	200	lof	low_coverage	NA	NA
ENSG00000116670	200	lof	low_coverage	NA	NA
ENSG00000162490	200	lof	low_coverage	0.818165	0.864538
ENSG00000177674	200	lof	low_coverage	1	0.999997
ENSG00000215910	200	lof	low_coverage	0.803565	0.865997
ENSG00000177000	200	lof	low_coverage	0.449991	0.538409
ENSG00000011021	200	lof	low_coverage	3.12179e-11	5.67713e-11
ENSG00000175206	200	lof	low_coverage	1	0.966286
ENSG00000120937	200	lof	low_coverage	1	0.951975
ENSG00000116685	200	lof	low_coverage	0.333329	0.263319
ENSG00000083444	200	lof	low_coverage	0.757567	0.864733
ENSG00000116688	200	lof	low_coverage	NA	NA
ENSG00000116691	200	lof	low_coverage	1	0.978141
ENSG00000120949	200	lof	low_coverage	NA	NA
ENSG00000028137	200	lof	low_coverage	NA	NA
ENSG00000048707	200	lof	low_coverage	0.399998	0.395596
ENSG00000162496	200	lof	low_coverage	NA	NA
ENSG00000204518	200	lof	low_coverage	NA	NA
ENSG00000188984	200	lof	low_coverage	NA	NA
ENSG00000157330	200	lof	low_coverage	1	0.946706
ENSG00000116726	200	lof	low_coverage	0.333323	0.358788
ENSG00000116721	200	lof	low_coverage	1	0.992421
ENSG00000239810	200	lof	low_coverage	0.857128	0.84603
ENSG00000179172	200	lof	low_coverage	NA	NA
ENSG00000120952	200	lof	low_coverage	0.649327	0.676001
ENSG00000243073	200	lof	low_coverage	0.190462	0.235113
ENSG00000187545	200	lof	low_coverage	0.333322	0.321594
ENSG00000204510	200	lof	low_coverage	NA	NA
ENSG00000232423	200	lof	low_coverage	0.666653	0.737555
ENSG00000274764	200	lof	low_coverage	0.840252	0.857829
ENSG00000275774	200	lof	low_coverage	0.853629	0.875686
ENSG00000204505	200	lof	low_coverage	NA	NA
ENSG00000279804	200	lof	low_coverage	NA	NA
ENSG00000270601	200	lof	low_coverage	NA	NA
ENSG00000182330	200	lof	low_coverage	0.928548	0.929081
ENSG00000237700	200	lof	low_coverage	1	0.999635
ENSG00000204501	200	lof	low_coverage	1	0.838242
ENSG00000204481	200	lof	low_coverage	0.845033	0.849989
ENSG00000204480	200	lof	low_coverage	NA	NA
ENSG00000204479	200	lof	low_coverage	1	0.976941
ENSG00000204478	200	lof	low_coverage	0.555538	0.478827
ENSG00000162494	200	lof	low_coverage	0.790084	0.766318
ENSG00000162493	200	lof	low_coverage	NA	0.0500296
ENSG00000116731	200	lof	low_coverage	1	0.990587
ENSG00000189337	200	lof	low_coverage	NA	0.949224
ENSG00000171729	200	lof	low_coverage	1	0.980819
ENSG00000142621	200	lof	low_coverage	0.956209	0.955507
ENSG00000142634	200	lof	low_coverage	0.666653	0.670311
ENSG00000162438	200	lof	low_coverage	4.16684e-10	0.052104
ENSG00000142615	200	lof	low_coverage	0.874991	0.919133
ENSG00000215704	200	lof	low_coverage	1	0.99694
ENSG00000132906	200	lof	low_coverage	0.833329	0.803319
ENSG00000116138	200	lof	low_coverage	0.944442	0.930952
ENSG00000116771	200	lof	low_coverage	0.869552	0.884104
ENSG00000197312	200	lof	low_coverage	NA	NA
ENSG00000215695	200	lof	low_coverage	1	0.985151
ENSG00000116786	200	lof	low_coverage	0.499998	0.474714
ENSG00000162461	200	lof	low_coverage	1	0.9464
ENSG00000162460	200	lof	low_coverage	1	0.963791
ENSG00000162458	200	lof	low_coverage	NA	NA
ENSG00000233954	200	lof	low_coverage	1	0.996423
ENSG00000065526	200	lof	low_coverage	NA	NA
ENSG00000116809	200	lof	low_coverage	NA	NA
ENSG00000183888	200	lof	low_coverage	NA	NA
ENSG00000173641	200	lof	low_coverage	NA	NA
ENSG00000186510	200	lof	low_coverage	0.930196	0.933816
ENSG00000184908	200	lof	low_coverage	0.510197	0.509904
ENSG00000185519	200	lof	low_coverage	1	0.986375
ENSG00000142627	200	lof	low_coverage	0.333331	0.45159
ENSG00000142632	200	lof	low_coverage	0.777772	0.773932
ENSG00000132881	200	lof	low_coverage	1	0.782777
ENSG00000037637	200	lof	low_coverage	NA	NA
ENSG00000055070	200	lof	low_coverage	NA	NA
ENSG00000187144	200	lof	low_coverage	0.133324	0.228373
ENSG00000157191	200	lof	low_coverage	0.249994	0.257253
ENSG00000219481	200	lof	low_coverage	0.852012	0.886147
ENSG00000058453	200	lof	low_coverage	0.694967	0.751433
ENSG00000117122	200	lof	low_coverage	NA	NA
ENSG00000159363	200	lof	low_coverage	1	0.832725
ENSG00000288636	200	lof	low_coverage	1	0.916632
ENSG00000117118	200	lof	low_coverage	NA	7.50286e-10
ENSG00000117115	200	lof	low_coverage	0.947354	0.956149
ENSG00000142623	200	lof	low_coverage	0.937493	0.960828
ENSG00000142619	200	lof	low_coverage	0.749997	0.811503
ENSG00000159339	200	lof	low_coverage	0.666659	0.673633
ENSG00000276747	200	lof	low_coverage	0.562493	0.625909
ENSG00000179051	200	lof	low_coverage	NA	0.78479
ENSG00000074964	200	lof	low_coverage	0.499998	0.28045
ENSG00000117148	200	lof	low_coverage	1	0.994996
ENSG00000117154	200	lof	low_coverage	0.749991	0.846674
ENSG00000179023	200	lof	low_coverage	NA	NA
ENSG00000009709	200	lof	low_coverage	NA	2.50025e-09
ENSG00000179002	200	lof	low_coverage	1	0.969961
ENSG00000159423	200	lof	low_coverage	1	0.866857
ENSG00000169991	200	lof	low_coverage	NA	NA
ENSG00000127481	200	lof	low_coverage	NA	NA
ENSG00000127463	200	lof	low_coverage	0.909087	0.942001
ENSG00000053372	200	lof	low_coverage	NA	NA
ENSG00000211454	200	lof	low_coverage	0.249992	0.248278
ENSG00000162482	200	lof	low_coverage	0.749995	0.736166
ENSG00000053371	200	lof	low_coverage	0.749994	0.678177
ENSG00000040487	200	lof	low_coverage	0.833329	0.80888
ENSG00000077549	200	lof	low_coverage	NA	NA
ENSG00000173436	200	lof	low_coverage	NA	NA
ENSG00000158747	200	lof	low_coverage	1	0.9843
ENSG00000158748	200	lof	low_coverage	NA	NA
ENSG00000162542	200	lof	low_coverage	0.966936	0.967772
ENSG00000178828	200	lof	low_coverage	1	0.997937
ENSG00000169914	200	lof	low_coverage	0.499997	0.504213
ENSG00000188784	200	lof	low_coverage	1	0.992424
ENSG00000188257	200	lof	low_coverage	0.799987	0.771424
ENSG00000127472	200	lof	low_coverage	1	0.999998
ENSG00000117215	200	lof	low_coverage	NA	NA
ENSG00000158786	200	lof	low_coverage	NA	NA
ENSG00000187980	200	lof	low_coverage	NA	NA
ENSG00000162543	200	lof	low_coverage	0.988075	0.990096
ENSG00000158816	200	lof	low_coverage	0.462957	0.613895
ENSG00000090432	200	lof	low_coverage	NA	NA
ENSG00000183114	200	lof	low_coverage	1	0.986406
ENSG00000158825	200	lof	low_coverage	NA	NA
ENSG00000158828	200	lof	low_coverage	0.833329	0.88571
ENSG00000244038	200	lof	low_coverage	1	0.989486
ENSG00000117245	200	lof	low_coverage	0.642851	0.697826
ENSG00000189410	200	lof	low_coverage	0.62049	0.744718
ENSG00000127483	200	lof	low_coverage	NA	NA
ENSG00000075151	200	lof	low_coverage	1	0.993568
ENSG00000117298	200	lof	low_coverage	1	0.957806
ENSG00000142794	200	lof	low_coverage	0.879604	0.888762
ENSG00000162551	200	lof	low_coverage	0.790118	0.803614
ENSG00000076864	200	lof	low_coverage	0.333329	0.332376
ENSG00000090686	200	lof	low_coverage	NA	NA
ENSG00000187942	200	lof	low_coverage	0.499989	0.497012
ENSG00000142798	200	lof	low_coverage	0.269225	0.250898
ENSG00000219073	200	lof	low_coverage	0.666662	0.651524
ENSG00000142789	200	lof	low_coverage	0.714276	0.759707
ENSG00000162552	200	lof	low_coverage	NA	NA
ENSG00000184677	200	lof	low_coverage	0.846148	0.866396
ENSG00000070886	200	lof	low_coverage	0.499996	0.495816
ENSG00000173372	200	lof	low_coverage	NA	NA
ENSG00000159189	200	lof	low_coverage	NA	NA
ENSG00000173369	200	lof	low_coverage	NA	NA
ENSG00000133216	200	lof	low_coverage	0.874995	0.855948
ENSG00000215906	200	lof	low_coverage	1	0.974137
ENSG00000227868	200	lof	low_coverage	NA	NA
ENSG00000004487	200	lof	low_coverage	NA	NA
ENSG00000169641	200	lof	low_coverage	3.46025e-11	0.226448
ENSG00000179546	200	lof	low_coverage	4.4445e-11	1.02515e-10
ENSG00000125944	200	lof	low_coverage	NA	NA
ENSG00000125945	200	lof	low_coverage	NA	NA
ENSG00000204219	200	lof	low_coverage	1	0.948878
ENSG00000088280	200	lof	low_coverage	0.64285	0.581141
ENSG00000007968	200	lof	low_coverage	1	0.96431
ENSG00000117318	200	lof	low_coverage	0.66665	0.70288
ENSG00000142676	200	lof	low_coverage	NA	NA
ENSG00000011007	200	lof	low_coverage	0.749992	0.715561
ENSG00000057757	200	lof	low_coverage	NA	NA
ENSG00000011009	200	lof	low_coverage	0.249987	0.24075
ENSG00000117308	200	lof	low_coverage	NA	0.820007
ENSG00000117305	200	lof	low_coverage	0.666662	0.597823
ENSG00000179163	200	lof	low_coverage	0.249997	0.364436
ENSG00000188822	200	lof	low_coverage	1	0.962072
ENSG00000189266	200	lof	low_coverage	0.499992	0.493953
ENSG00000188529	200	lof	low_coverage	NA	0.0012409
ENSG00000142661	200	lof	low_coverage	0.846976	0.852955
ENSG00000142677	200	lof	low_coverage	NA	NA
ENSG00000185436	200	lof	low_coverage	1	0.988548
ENSG00000158055	200	lof	low_coverage	NA	NA
ENSG00000001460	200	lof	low_coverage	1	0.943951
ENSG00000001461	200	lof	low_coverage	1	0.975299
ENSG00000117602	200	lof	low_coverage	1	0.998356
ENSG00000184454	200	lof	low_coverage	NA	NA
ENSG00000133226	200	lof	low_coverage	NA	NA
ENSG00000169504	200	lof	low_coverage	NA	NA
ENSG00000020633	200	lof	low_coverage	NA	NA
ENSG00000117614	200	lof	low_coverage	0.599993	0.748734
ENSG00000117616	200	lof	low_coverage	1	0.981069
ENSG00000187010	200	lof	low_coverage	0.499975	0.481375
ENSG00000183726	200	lof	low_coverage	NA	NA
ENSG00000188672	200	lof	low_coverage	0.499994	0.462484
ENSG00000204178	200	lof	low_coverage	NA	NA
ENSG00000157978	200	lof	low_coverage	0.66666	0.589116
ENSG00000117643	200	lof	low_coverage	0.499997	0.682015
ENSG00000162430	200	lof	low_coverage	0.595228	0.652728
ENSG00000117640	200	lof	low_coverage	0.499994	0.491307
ENSG00000127423	200	lof	low_coverage	0.955254	0.966054
ENSG00000182749	200	lof	low_coverage	0.444436	0.540647
ENSG00000117632	200	lof	low_coverage	NA	NA
ENSG00000158006	200	lof	low_coverage	0.749994	0.763557
ENSG00000158008	200	lof	low_coverage	0.982876	0.987337
ENSG00000158014	200	lof	low_coverage	0.499994	0.604587
ENSG00000158022	200	lof	low_coverage	0.857131	0.928966
ENSG00000175087	200	lof	low_coverage	1	0.993072
ENSG00000197245	200	lof	low_coverage	1	0.999479
ENSG00000282872	200	lof	low_coverage	1	0.947486
ENSG00000142684	200	lof	low_coverage	0.749991	0.711039
ENSG00000142675	200	lof	low_coverage	0.941174	0.949277
ENSG00000188782	200	lof	low_coverage	0.928566	0.976242
ENSG00000130695	200	lof	low_coverage	0.380941	0.534597
ENSG00000142669	200	lof	low_coverage	1	0.925715
ENSG00000158062	200	lof	low_coverage	1	0.959477
ENSG00000169442	200	lof	low_coverage	NA	NA
ENSG00000176092	200	lof	low_coverage	0.84615	0.776778
ENSG00000176083	200	lof	low_coverage	0.571413	0.655389
ENSG00000131914	200	lof	low_coverage	NA	NA
ENSG00000117682	200	lof	low_coverage	NA	0.124916
ENSG00000198830	200	lof	low_coverage	NA	NA
ENSG00000117676	200	lof	low_coverage	NA	NA
ENSG00000117713	200	lof	low_coverage	NA	NA
ENSG00000060642	200	lof	low_coverage	0.888884	0.881787
ENSG00000204160	200	lof	low_coverage	1	0.991306
ENSG00000175793	200	lof	low_coverage	NA	NA
ENSG00000142751	200	lof	low_coverage	1	0.941755
ENSG00000198746	200	lof	low_coverage	0.80276	0.836348
ENSG00000131910	200	lof	low_coverage	1	0.995514
ENSG00000090273	200	lof	low_coverage	NA	NA
ENSG00000175707	200	lof	low_coverage	NA	NA
ENSG00000253368	200	lof	low_coverage	0.499992	0.493305
ENSG00000158246	200	lof	low_coverage	1	0.98475
ENSG00000090020	200	lof	low_coverage	1	0.993803
ENSG00000142784	200	lof	low_coverage	NA	NA
ENSG00000186501	200	lof	low_coverage	0.499994	0.565321
ENSG00000142765	200	lof	low_coverage	0.944442	0.970275
ENSG00000142733	200	lof	low_coverage	0.936533	0.953225
ENSG00000142748	200	lof	low_coverage	0.961893	0.971125
ENSG00000174950	200	lof	low_coverage	1	0.937368
ENSG00000181773	200	lof	low_coverage	NA	NA
ENSG00000158195	200	lof	low_coverage	NA	NA
ENSG00000126705	200	lof	low_coverage	NA	NA
ENSG00000000938	200	lof	low_coverage	1	0.998878
ENSG00000126709	200	lof	low_coverage	NA	NA
ENSG00000009780	200	lof	low_coverage	NA	NA
ENSG00000117758	200	lof	low_coverage	NA	NA
ENSG00000117751	200	lof	low_coverage	NA	NA
ENSG00000130775	200	lof	low_coverage	0.833327	0.768273
ENSG00000117748	200	lof	low_coverage	NA	NA
ENSG00000130768	200	lof	low_coverage	0.909083	0.939092
ENSG00000158156	200	lof	low_coverage	NA	NA
ENSG00000158161	200	lof	low_coverage	NA	NA
ENSG00000169403	200	lof	low_coverage	NA	NA
ENSG00000126698	200	lof	low_coverage	NA	NA
ENSG00000130770	200	lof	low_coverage	NA	NA
ENSG00000130766	200	lof	low_coverage	0.333324	0.362035
ENSG00000130772	200	lof	low_coverage	1	0.996402
ENSG00000204138	200	lof	low_coverage	NA	3.06837e-10
ENSG00000180198	200	lof	low_coverage	0.749989	0.794311
ENSG00000180098	200	lof	low_coverage	2.2676e-11	9.75727e-11
ENSG00000188060	200	lof	low_coverage	0.499986	0.609438
ENSG00000120656	200	lof	low_coverage	NA	NA
ENSG00000162419	200	lof	low_coverage	NA	NA
ENSG00000116329	200	lof	low_coverage	1	0.967271
ENSG00000159023	200	lof	low_coverage	NA	NA
ENSG00000253304	200	lof	low_coverage	3.30591e-10	0.0241127
ENSG00000116350	200	lof	low_coverage	NA	NA
ENSG00000116353	200	lof	low_coverage	1	0.985491
ENSG00000060656	200	lof	low_coverage	NA	NA
ENSG00000162510	200	lof	low_coverage	0.666662	0.792207
ENSG00000162511	200	lof	low_coverage	NA	6.29297e-09
ENSG00000162512	200	lof	low_coverage	NA	NA
ENSG00000134644	200	lof	low_coverage	NA	NA
ENSG00000084628	200	lof	low_coverage	NA	NA
ENSG00000060688	200	lof	low_coverage	0.499995	0.748067
ENSG00000121766	200	lof	low_coverage	NA	NA
ENSG00000121769	200	lof	low_coverage	NA	NA
ENSG00000168528	200	lof	low_coverage	NA	NA
ENSG00000142910	200	lof	low_coverage	0.249994	0.183379
ENSG00000121764	200	lof	low_coverage	0.749997	0.627947
ENSG00000162517	200	lof	low_coverage	1	0.998987
ENSG00000084636	200	lof	low_coverage	0.445448	0.454941
ENSG00000121753	200	lof	low_coverage	0.666663	0.864242
ENSG00000134668	200	lof	low_coverage	1	0.989457
ENSG00000184007	200	lof	low_coverage	NA	NA
ENSG00000121774	200	lof	low_coverage	NA	NA
ENSG00000121775	200	lof	low_coverage	0.249993	0.246588
ENSG00000025800	200	lof	low_coverage	NA	NA
ENSG00000084652	200	lof	low_coverage	NA	NA
ENSG00000160050	200	lof	low_coverage	NA	NA
ENSG00000160051	200	lof	low_coverage	1	0.999329
ENSG00000222046	200	lof	low_coverage	0.94444	0.940716
ENSG00000160055	200	lof	low_coverage	0.444431	0.418354
ENSG00000084623	200	lof	low_coverage	NA	NA
ENSG00000183615	200	lof	low_coverage	1	0.951119
ENSG00000182866	200	lof	low_coverage	0.749989	0.684015
ENSG00000116478	200	lof	low_coverage	1	0.998872
ENSG00000175130	200	lof	low_coverage	NA	NA
ENSG00000225828	200	lof	low_coverage	1	0.998552
ENSG00000162526	200	lof	low_coverage	0.666663	0.816678
ENSG00000160058	200	lof	low_coverage	1	0.977789
ENSG00000273274	200	lof	low_coverage	1	0.984003
ENSG00000160062	200	lof	low_coverage	NA	NA
ENSG00000176261	200	lof	low_coverage	NA	NA
ENSG00000162521	200	lof	low_coverage	NA	NA
ENSG00000162520	200	lof	low_coverage	0.599991	0.601647
ENSG00000162522	200	lof	low_coverage	0.599995	0.698474
ENSG00000134684	200	lof	low_coverage	0.555543	0.558085
ENSG00000116497	200	lof	low_coverage	1	0.967201
ENSG00000160097	200	lof	low_coverage	1	0.998506
ENSG00000121905	200	lof	low_coverage	NA	NA
ENSG00000121900	200	lof	low_coverage	0.985284	0.989405
ENSG00000116514	200	lof	low_coverage	1	0.995166
ENSG00000004455	200	lof	low_coverage	NA	4.61936e-10
ENSG00000142920	200	lof	low_coverage	NA	3.35385e-10
ENSG00000116525	200	lof	low_coverage	0.595221	0.499834
ENSG00000160094	200	lof	low_coverage	NA	NA
ENSG00000184389	200	lof	low_coverage	1	0.932301
ENSG00000134686	200	lof	low_coverage	1	0.926677
ENSG00000121903	200	lof	low_coverage	0.499997	0.463329
ENSG00000121904	200	lof	low_coverage	9.18279e-12	5.56234e-11
ENSG00000142698	200	lof	low_coverage	0.249994	0.694372
ENSG00000189280	200	lof	low_coverage	0.666653	0.627222
ENSG00000189433	200	lof	low_coverage	NA	NA
ENSG00000188910	200	lof	low_coverage	NA	NA
ENSG00000187513	200	lof	low_coverage	NA	NA
ENSG00000163866	200	lof	low_coverage	NA	NA
ENSG00000116544	200	lof	low_coverage	NA	NA
ENSG00000243749	200	lof	low_coverage	1	0.957018
ENSG00000163867	200	lof	low_coverage	1	0.945957
ENSG00000197056	200	lof	low_coverage	9.07047e-11	0.00807293
ENSG00000116560	200	lof	low_coverage	NA	NA
ENSG00000146463	200	lof	low_coverage	NA	0.452946
ENSG00000142687	200	lof	low_coverage	8.16331e-12	5.48839e-11
ENSG00000020129	200	lof	low_coverage	NA	NA
ENSG00000116819	200	lof	low_coverage	0.857137	0.827999
ENSG00000126067	200	lof	low_coverage	NA	NA
ENSG00000142686	200	lof	low_coverage	0.91664	0.909544
ENSG00000092853	200	lof	low_coverage	0.749997	0.827534
ENSG00000134698	200	lof	low_coverage	NA	NA
ENSG00000092847	200	lof	low_coverage	NA	NA
ENSG00000126070	200	lof	low_coverage	NA	NA
ENSG00000092850	200	lof	low_coverage	0.809989	0.913161
ENSG00000116863	200	lof	low_coverage	NA	NA
ENSG00000171812	200	lof	low_coverage	NA	1.2118e-10
ENSG00000054116	200	lof	low_coverage	NA	NA
ENSG00000116871	200	lof	low_coverage	NA	NA
ENSG00000054118	200	lof	low_coverage	NA	NA
ENSG00000214193	200	lof	low_coverage	0.853325	0.911101
ENSG00000142694	200	lof	low_coverage	NA	NA
ENSG00000196182	200	lof	low_coverage	NA	NA
ENSG00000181817	200	lof	low_coverage	NA	NA
ENSG00000116885	200	lof	low_coverage	NA	NA
ENSG00000116898	200	lof	low_coverage	0.942028	0.954068
ENSG00000119535	200	lof	low_coverage	1	0.991776
ENSG00000163873	200	lof	low_coverage	NA	NA
ENSG00000163874	200	lof	low_coverage	NA	NA
ENSG00000163875	200	lof	low_coverage	NA	NA
ENSG00000163877	200	lof	low_coverage	NA	NA
ENSG00000163879	200	lof	low_coverage	0.799996	0.78323
ENSG00000134697	200	lof	low_coverage	0.380939	0.586318
ENSG00000169218	200	lof	low_coverage	NA	NA
ENSG00000116922	200	lof	low_coverage	0.816646	0.893314
ENSG00000134690	200	lof	low_coverage	0.666661	0.621537
ENSG00000183317	200	lof	low_coverage	0.95652	0.970087
ENSG00000185090	200	lof	low_coverage	NA	NA
ENSG00000196449	200	lof	low_coverage	NA	NA
ENSG00000197982	200	lof	low_coverage	0.499987	0.499976
ENSG00000188786	200	lof	low_coverage	NA	NA
ENSG00000204084	200	lof	low_coverage	0.985711	0.984055
ENSG00000183431	200	lof	low_coverage	NA	NA
ENSG00000183386	200	lof	low_coverage	NA	NA
ENSG00000183520	200	lof	low_coverage	0.799991	0.825074
ENSG00000185668	200	lof	low_coverage	NA	NA
ENSG00000116954	200	lof	low_coverage	NA	NA
ENSG00000214114	200	lof	low_coverage	NA	NA
ENSG00000131233	200	lof	low_coverage	NA	NA
ENSG00000158315	200	lof	low_coverage	0.901124	0.890555
ENSG00000174574	200	lof	low_coverage	NA	NA
ENSG00000168653	200	lof	low_coverage	NA	NA
ENSG00000127603	200	lof	low_coverage	NA	4.14466e-10
ENSG00000183682	200	lof	low_coverage	1	0.975999
ENSG00000090621	200	lof	low_coverage	NA	2.64735e-10
ENSG00000163909	200	lof	low_coverage	NA	NA
ENSG00000116981	200	lof	low_coverage	NA	NA
ENSG00000116983	200	lof	low_coverage	NA	NA
ENSG00000084072	200	lof	low_coverage	1	0.953412
ENSG00000116985	200	lof	low_coverage	1	0.988914
ENSG00000043514	200	lof	low_coverage	0.93382	0.949476
ENSG00000116990	200	lof	low_coverage	NA	NA
ENSG00000168389	200	lof	low_coverage	0.666661	0.582153
ENSG00000131236	200	lof	low_coverage	2.04087e-10	2.22635e-10
ENSG00000131238	200	lof	low_coverage	0.952371	0.94211
ENSG00000117000	200	lof	low_coverage	NA	NA
ENSG00000188800	200	lof	low_coverage	0.533319	0.573307
ENSG00000084073	200	lof	low_coverage	0.791196	0.780946
ENSG00000049089	200	lof	low_coverage	0.885806	0.888148
ENSG00000084070	200	lof	low_coverage	1	0.994946
ENSG00000187801	200	lof	low_coverage	1	0.997469
ENSG00000187815	200	lof	low_coverage	1	0.967501
ENSG00000164002	200	lof	low_coverage	0.49999	0.623003
ENSG00000117010	200	lof	low_coverage	1	0.947844
ENSG00000117016	200	lof	low_coverage	1	0.994543
ENSG00000066136	200	lof	low_coverage	0.499997	0.494691
ENSG00000117013	200	lof	low_coverage	0.499996	0.49915
ENSG00000179862	200	lof	low_coverage	NA	NA
ENSG00000171793	200	lof	low_coverage	NA	NA
ENSG00000171790	200	lof	low_coverage	0.972589	0.97311
ENSG00000010803	200	lof	low_coverage	NA	NA
ENSG00000204060	200	lof	low_coverage	NA	NA
ENSG00000127129	200	lof	low_coverage	NA	NA
ENSG00000127124	200	lof	low_coverage	1	0.961374
ENSG00000284895	200	lof	low_coverage	NA	NA
ENSG00000044012	200	lof	low_coverage	NA	NA
ENSG00000197273	200	lof	low_coverage	0.833321	0.829558
ENSG00000198815	200	lof	low_coverage	NA	NA
ENSG00000177181	200	lof	low_coverage	1	0.999929
ENSG00000066185	200	lof	low_coverage	0.499982	0.615591
ENSG00000127125	200	lof	low_coverage	0.333325	0.360906
ENSG00000186409	200	lof	low_coverage	0.839849	0.921934
ENSG00000171960	200	lof	low_coverage	NA	NA
ENSG00000065978	200	lof	low_coverage	NA	NA
ENSG00000164007	200	lof	low_coverage	NA	0.950285
ENSG00000117385	200	lof	low_coverage	NA	NA
ENSG00000164008	200	lof	low_coverage	0.734669	0.762818
ENSG00000274386	200	lof	low_coverage	NA	NA
ENSG00000177868	200	lof	low_coverage	1	0.999999
ENSG00000164010	200	lof	low_coverage	0.533318	0.573782
ENSG00000164011	200	lof	low_coverage	0.49999	0.499933
ENSG00000117394	200	lof	low_coverage	NA	NA
ENSG00000186973	200	lof	low_coverage	0.976166	0.980751
ENSG00000117395	200	lof	low_coverage	0.666664	0.59851
ENSG00000243710	200	lof	low_coverage	0.736836	0.740859
ENSG00000179178	200	lof	low_coverage	1	0.975204
ENSG00000253313	200	lof	low_coverage	1	0.998862
ENSG00000066056	200	lof	low_coverage	0.666665	0.59872
ENSG00000117400	200	lof	low_coverage	1	0.990695
ENSG00000117399	200	lof	low_coverage	0.249996	0.17195
ENSG00000066322	200	lof	low_coverage	NA	NA
ENSG00000159479	200	lof	low_coverage	NA	NA
ENSG00000198198	200	lof	low_coverage	0.642855	0.637861
ENSG00000178922	200	lof	low_coverage	0.777773	0.77284
ENSG00000142949	200	lof	low_coverage	0.499998	0.545926
ENSG00000066135	200	lof	low_coverage	NA	NA
ENSG00000126091	200	lof	low_coverage	1	0.994598
ENSG00000117407	200	lof	low_coverage	NA	NA
ENSG00000117408	200	lof	low_coverage	NA	NA
ENSG00000132768	200	lof	low_coverage	1	0.983397
ENSG00000117410	200	lof	low_coverage	NA	NA
ENSG00000117411	200	lof	low_coverage	1	0.962023
ENSG00000159214	200	lof	low_coverage	1	0.772568
ENSG00000196517	200	lof	low_coverage	NA	0.999114
ENSG00000171872	200	lof	low_coverage	1	0.948906
ENSG00000178028	200	lof	low_coverage	0.799996	0.780141
ENSG00000117419	200	lof	low_coverage	0.499994	0.475081
ENSG00000187147	200	lof	low_coverage	NA	NA
ENSG00000126106	200	lof	low_coverage	NA	NA
ENSG00000198520	200	lof	low_coverage	0.790112	0.808916
ENSG00000142945	200	lof	low_coverage	0.749997	0.71084
ENSG00000142959	200	lof	low_coverage	0.799995	0.801957
ENSG00000173846	200	lof	low_coverage	1	0.911994
ENSG00000188396	200	lof	low_coverage	0.749987	0.727093
ENSG00000222009	200	lof	low_coverage	1	0.972756
ENSG00000117425	200	lof	low_coverage	0.449992	0.543753
ENSG00000070785	200	lof	low_coverage	NA	NA
ENSG00000126107	200	lof	low_coverage	0.666664	0.828986
ENSG00000126088	200	lof	low_coverage	0.499996	0.311903
ENSG00000162415	200	lof	low_coverage	0.249997	0.411326
ENSG00000186603	200	lof	low_coverage	1	0.999253
ENSG00000132781	200	lof	low_coverage	1	0.9452
ENSG00000132773	200	lof	low_coverage	0.612489	0.615221
ENSG00000070759	200	lof	low_coverage	0.63999	0.599526
ENSG00000132763	200	lof	low_coverage	0.846135	0.872694
ENSG00000117450	200	lof	low_coverage	0.599983	0.665124
ENSG00000117448	200	lof	low_coverage	0.680525	0.68519
ENSG00000132780	200	lof	low_coverage	1	0.80512
ENSG00000159588	200	lof	low_coverage	0.874977	0.884516
ENSG00000159592	200	lof	low_coverage	NA	NA
ENSG00000159596	200	lof	low_coverage	NA	NA
ENSG00000197429	200	lof	low_coverage	0.595226	0.597931
ENSG00000086015	200	lof	low_coverage	NA	NA
ENSG00000117461	200	lof	low_coverage	7.13449e-11	0.0349679
ENSG00000250719	200	lof	low_coverage	0.499994	0.695328
ENSG00000117472	200	lof	low_coverage	1.00002e-10	4.71691e-10
ENSG00000085998	200	lof	low_coverage	0.874997	0.827865
ENSG00000171357	200	lof	low_coverage	0.66665	0.656058
ENSG00000085999	200	lof	low_coverage	0.75757	0.775664
ENSG00000132128	200	lof	low_coverage	NA	NA
ENSG00000173660	200	lof	low_coverage	NA	NA
ENSG00000117481	200	lof	low_coverage	0.711097	0.791135
ENSG00000117480	200	lof	low_coverage	1	0.973164
ENSG00000197587	200	lof	low_coverage	NA	NA
ENSG00000162456	200	lof	low_coverage	0.833321	0.828447
ENSG00000079277	200	lof	low_coverage	NA	NA
ENSG00000142961	200	lof	low_coverage	0.694432	0.705585
ENSG00000123472	200	lof	low_coverage	1	0.814076
ENSG00000186118	200	lof	low_coverage	0.59521	0.619386
ENSG00000159658	200	lof	low_coverage	1	0.95093
ENSG00000142973	200	lof	low_coverage	0.857137	0.935606
ENSG00000187048	200	lof	low_coverage	0.694437	0.846947
ENSG00000186377	200	lof	low_coverage	0.694435	0.772671
ENSG00000186160	200	lof	low_coverage	0.83333	0.764542
ENSG00000162365	200	lof	low_coverage	1	0.970389
ENSG00000162366	200	lof	low_coverage	1	0.999086
ENSG00000162367	200	lof	low_coverage	NA	NA
ENSG00000123473	200	lof	low_coverage	0.499998	0.677924
ENSG00000162368	200	lof	low_coverage	NA	NA
ENSG00000186790	200	lof	low_coverage	NA	NA
ENSG00000186564	200	lof	low_coverage	NA	NA
ENSG00000269113	200	lof	low_coverage	NA	NA
ENSG00000117834	200	lof	low_coverage	0.836591	0.896948
ENSG00000132122	200	lof	low_coverage	0.33333	0.442575
ENSG00000186094	200	lof	low_coverage	1	0.998127
ENSG00000162373	200	lof	low_coverage	1.00002e-10	2.76785e-10
ENSG00000162374	200	lof	low_coverage	NA	NA
ENSG00000142700	200	lof	low_coverage	NA	NA
ENSG00000185104	200	lof	low_coverage	NA	NA
ENSG00000123080	200	lof	low_coverage	NA	NA
ENSG00000204006	200	lof	low_coverage	1	0.997297
ENSG00000123091	200	lof	low_coverage	NA	NA
ENSG00000085831	200	lof	low_coverage	0.449991	0.514124
ENSG00000085832	200	lof	low_coverage	NA	NA
ENSG00000117859	200	lof	low_coverage	1	0.956444
ENSG00000078618	200	lof	low_coverage	0.249995	0.249293
ENSG00000169213	200	lof	low_coverage	NA	NA
ENSG00000117862	200	lof	low_coverage	NA	NA
ENSG00000198841	200	lof	low_coverage	0.93331	0.951067
ENSG00000134717	200	lof	low_coverage	NA	NA
ENSG00000157077	200	lof	low_coverage	NA	8.82034e-11
ENSG00000154222	200	lof	low_coverage	0.769227	0.748908
ENSG00000085840	200	lof	low_coverage	0.499999	0.605667
ENSG00000134748	200	lof	low_coverage	NA	NA
ENSG00000134744	200	lof	low_coverage	NA	NA
ENSG00000116157	200	lof	low_coverage	0.666661	0.573299
ENSG00000182183	200	lof	low_coverage	NA	NA
ENSG00000162377	200	lof	low_coverage	NA	NA
ENSG00000162378	200	lof	low_coverage	NA	7.05611e-10
ENSG00000203995	200	lof	low_coverage	0.599992	0.609489
ENSG00000121310	200	lof	low_coverage	0.978715	0.971033
ENSG00000116171	200	lof	low_coverage	NA	NA
ENSG00000174348	200	lof	low_coverage	0.499987	0.544394
ENSG00000162383	200	lof	low_coverage	0.52082	0.443007
ENSG00000157184	200	lof	low_coverage	0.694438	0.634144
ENSG00000162384	200	lof	low_coverage	1	0.992682
ENSG00000157193	200	lof	low_coverage	1	0.668728
ENSG00000143006	200	lof	low_coverage	NA	NA
ENSG00000174332	200	lof	low_coverage	0.666662	0.653738
ENSG00000058804	200	lof	low_coverage	NA	NA
ENSG00000058799	200	lof	low_coverage	1	0.990438
ENSG00000211452	200	lof	low_coverage	1	0.995497
ENSG00000081870	200	lof	low_coverage	1	0.999656
ENSG00000116212	200	lof	low_coverage	0.639994	0.711851
ENSG00000203985	200	lof	low_coverage	0.790111	0.776003
ENSG00000116209	200	lof	low_coverage	0.874993	0.913017
ENSG00000116205	200	lof	low_coverage	NA	NA
ENSG00000157211	200	lof	low_coverage	0.694433	0.694609
ENSG00000215883	200	lof	low_coverage	0.833327	0.842696
ENSG00000116221	200	lof	low_coverage	1	0.974347
ENSG00000157216	200	lof	low_coverage	NA	NA
ENSG00000162390	200	lof	low_coverage	0.749995	0.73418
ENSG00000162391	200	lof	low_coverage	0.798894	0.896928
ENSG00000184313	200	lof	low_coverage	0.449996	0.577617
ENSG00000243725	200	lof	low_coverage	1	0.997602
ENSG00000162396	200	lof	low_coverage	0.749996	0.739476
ENSG00000006555	200	lof	low_coverage	0.799996	0.872153
ENSG00000162398	200	lof	low_coverage	0.958791	0.972481
ENSG00000116133	200	lof	low_coverage	NA	1.25011e-09
ENSG00000143001	200	lof	low_coverage	NA	NA
ENSG00000162399	200	lof	low_coverage	NA	NA
ENSG00000169174	200	lof	low_coverage	0.66666	0.722403
ENSG00000162402	200	lof	low_coverage	NA	NA
ENSG00000162407	200	lof	low_coverage	NA	NA
ENSG00000162409	200	lof	low_coverage	0.16666	0.218588
ENSG00000187889	200	lof	low_coverage	0.983049	0.954505
ENSG00000157131	200	lof	low_coverage	0.85714	0.841434
ENSG00000021852	200	lof	low_coverage	0.891881	0.895842
ENSG00000173406	200	lof	low_coverage	1	0.822847
ENSG00000184292	200	lof	low_coverage	0.499994	0.496856
ENSG00000162601	200	lof	low_coverage	0.799994	0.849109
ENSG00000177606	200	lof	low_coverage	NA	NA
ENSG00000172456	200	lof	low_coverage	0.964032	0.966919
ENSG00000134709	200	lof	low_coverage	1	0.989917
ENSG00000134716	200	lof	low_coverage	0.499986	0.510558
ENSG00000162598	200	lof	low_coverage	0.749981	0.736254
ENSG00000162599	200	lof	low_coverage	1	0.994637
ENSG00000162604	200	lof	low_coverage	1	0.877294
ENSG00000132849	200	lof	low_coverage	0.581812	0.591928
ENSG00000240563	200	lof	low_coverage	0.499997	0.495238
ENSG00000132854	200	lof	low_coverage	0.499996	0.488049
ENSG00000162607	200	lof	low_coverage	NA	NA
ENSG00000116641	200	lof	low_coverage	NA	NA
ENSG00000132855	200	lof	low_coverage	0.771413	0.877813
ENSG00000125703	200	lof	low_coverage	0.941722	0.946303
ENSG00000187140	200	lof	low_coverage	1	0.999544
ENSG00000088035	200	lof	low_coverage	NA	0.25846
ENSG00000142856	200	lof	low_coverage	0.86664	0.914665
ENSG00000203965	200	lof	low_coverage	0.672207	0.709335
ENSG00000079739	200	lof	low_coverage	0.833329	0.811075
ENSG00000185483	200	lof	low_coverage	NA	NA
ENSG00000177414	200	lof	low_coverage	1	0.99518
ENSG00000158966	200	lof	low_coverage	0.599997	0.508458
ENSG00000162437	200	lof	low_coverage	0.333326	0.412314
ENSG00000162434	200	lof	low_coverage	1	0.998549
ENSG00000162433	200	lof	low_coverage	NA	NA
ENSG00000116675	200	lof	low_coverage	1	0.852389
ENSG00000213625	200	lof	low_coverage	NA	NA
ENSG00000116678	200	lof	low_coverage	NA	NA
ENSG00000184588	200	lof	low_coverage	NA	NA
ENSG00000118473	200	lof	low_coverage	NA	NA
ENSG00000152760	200	lof	low_coverage	1	0.927879
ENSG00000172410	200	lof	low_coverage	NA	NA
ENSG00000152763	200	lof	low_coverage	0.919994	0.914382
ENSG00000198160	200	lof	low_coverage	1	0.987982
ENSG00000116704	200	lof	low_coverage	1	0.98984
ENSG00000203963	200	lof	low_coverage	0.499994	0.241356
ENSG00000162594	200	lof	low_coverage	NA	NA
ENSG00000081985	200	lof	low_coverage	0.791199	0.879814
ENSG00000142864	200	lof	low_coverage	NA	NA
ENSG00000116717	200	lof	low_coverage	NA	NA
ENSG00000172380	200	lof	low_coverage	NA	NA
ENSG00000116729	200	lof	low_coverage	0.499995	0.48478
ENSG00000116745	200	lof	low_coverage	0.749997	0.721873
ENSG00000024526	200	lof	low_coverage	1	0.974373
ENSG00000066557	200	lof	low_coverage	1	0.974309
ENSG00000116754	200	lof	low_coverage	NA	NA
ENSG00000118454	200	lof	low_coverage	NA	NA
ENSG00000197568	200	lof	low_coverage	0.499993	0.641023
ENSG00000116761	200	lof	low_coverage	0.624989	0.60153
ENSG00000050628	200	lof	low_coverage	NA	NA
ENSG00000132485	200	lof	low_coverage	1	0.999906
ENSG00000172260	200	lof	low_coverage	NA	NA
ENSG00000162620	200	lof	low_coverage	0.668966	0.646308
ENSG00000254685	200	lof	low_coverage	0.699989	0.737318
ENSG00000116783	200	lof	low_coverage	0.939195	0.939339
ENSG00000178965	200	lof	low_coverage	0.849995	0.899985
ENSG00000116791	200	lof	low_coverage	0.914925	0.909063
ENSG00000162623	200	lof	low_coverage	1	0.925925
ENSG00000162624	200	lof	low_coverage	NA	NA
ENSG00000137968	200	lof	low_coverage	1	0.993431
ENSG00000117054	200	lof	low_coverage	1	0.925544
ENSG00000137955	200	lof	low_coverage	1	0.82653
ENSG00000057468	200	lof	low_coverage	0.840273	0.828523
ENSG00000154007	200	lof	low_coverage	1	0.964938
ENSG00000184005	200	lof	low_coverage	NA	NA
ENSG00000117069	200	lof	low_coverage	NA	1.1591e-09
ENSG00000142892	200	lof	low_coverage	NA	1.84136e-10
ENSG00000154027	200	lof	low_coverage	1	0.684049
ENSG00000036549	200	lof	low_coverage	NA	NA
ENSG00000077254	200	lof	low_coverage	1	0.831952
ENSG00000180488	200	lof	low_coverage	0.857138	0.854768
ENSG00000162614	200	lof	low_coverage	0.449993	0.50984
ENSG00000162613	200	lof	low_coverage	NA	NA
ENSG00000162616	200	lof	low_coverage	1	0.952873
ENSG00000137960	200	lof	low_coverage	0.857136	0.818413
ENSG00000122420	200	lof	low_coverage	NA	NA
ENSG00000137959	200	lof	low_coverage	0.967242	0.966248
ENSG00000137965	200	lof	low_coverage	0.711101	0.726279
ENSG00000162618	200	lof	low_coverage	0.599997	0.716901
ENSG00000117114	200	lof	low_coverage	NA	NA
ENSG00000137941	200	lof	low_coverage	1	0.761801
ENSG00000142875	200	lof	low_coverage	1	0.993033
ENSG00000203943	200	lof	low_coverage	NA	0.0188783
ENSG00000137976	200	lof	low_coverage	0.499982	0.521792
ENSG00000117133	200	lof	low_coverage	0.799994	0.75856
ENSG00000122432	200	lof	low_coverage	0.71428	0.746542
ENSG00000117151	200	lof	low_coverage	0.499997	0.468657
ENSG00000117155	200	lof	low_coverage	0.333328	0.400022
ENSG00000171517	200	lof	low_coverage	NA	NA
ENSG00000153898	200	lof	low_coverage	1	0.981948
ENSG00000055732	200	lof	low_coverage	0.83333	0.925585
ENSG00000162643	200	lof	low_coverage	0.499997	0.60213
ENSG00000097096	200	lof	low_coverage	0.857141	0.797465
ENSG00000162642	200	lof	low_coverage	NA	NA
ENSG00000142867	200	lof	low_coverage	NA	NA
ENSG00000153904	200	lof	low_coverage	NA	NA
ENSG00000142871	200	lof	low_coverage	NA	0.997319
ENSG00000117174	200	lof	low_coverage	NA	NA
ENSG00000171502	200	lof	low_coverage	0.449996	0.421602
ENSG00000122417	200	lof	low_coverage	0.912648	0.902875
ENSG00000137975	200	lof	low_coverage	0.933331	0.928054
ENSG00000016490	200	lof	low_coverage	0.333331	0.261891
ENSG00000016602	200	lof	low_coverage	0.931029	0.925994
ENSG00000097033	200	lof	low_coverage	NA	NA
ENSG00000183291	200	lof	low_coverage	NA	NA
ENSG00000267561	200	lof	low_coverage	NA	NA
ENSG00000143013	200	lof	low_coverage	NA	NA
ENSG00000065243	200	lof	low_coverage	NA	4.66026e-10
ENSG00000137947	200	lof	low_coverage	NA	NA
ENSG00000137944	200	lof	low_coverage	0.833318	0.795439
ENSG00000213516	200	lof	low_coverage	NA	NA
ENSG00000117226	200	lof	low_coverage	0.857137	0.838357
ENSG00000117228	200	lof	low_coverage	0.904755	0.891499
ENSG00000162645	200	lof	low_coverage	0.749997	0.716755
ENSG00000213512	200	lof	low_coverage	0.856136	0.875878
ENSG00000162654	200	lof	low_coverage	0.964032	0.968622
ENSG00000154451	200	lof	low_coverage	0.985013	0.98177
ENSG00000183347	200	lof	low_coverage	1	0.982626
ENSG00000197147	200	lof	low_coverage	0.444435	0.512687
ENSG00000171488	200	lof	low_coverage	0.666662	0.609226
ENSG00000171492	200	lof	low_coverage	NA	NA
ENSG00000162664	200	lof	low_coverage	NA	NA
ENSG00000143032	200	lof	low_coverage	NA	NA
ENSG00000122482	200	lof	low_coverage	0.499995	0.640231
ENSG00000162669	200	lof	low_coverage	0.790507	0.789823
ENSG00000097046	200	lof	low_coverage	0.499998	0.448665
ENSG00000069702	200	lof	low_coverage	0.499996	0.60729
ENSG00000137948	200	lof	low_coverage	1	0.75602
ENSG00000172031	200	lof	low_coverage	0.533321	0.719103
ENSG00000230667	200	lof	low_coverage	0.89999	0.894605
ENSG00000189195	200	lof	low_coverage	0.666664	0.616052
ENSG00000203910	200	lof	low_coverage	0.666663	0.777186
ENSG00000174842	200	lof	low_coverage	0.499982	0.48062
ENSG00000122484	200	lof	low_coverage	0.804752	0.793242
ENSG00000162676	200	lof	low_coverage	NA	NA
ENSG00000067208	200	lof	low_coverage	0.533326	0.592696
ENSG00000122406	200	lof	low_coverage	NA	NA
ENSG00000154511	200	lof	low_coverage	NA	NA
ENSG00000143033	200	lof	low_coverage	NA	NA
ENSG00000117500	200	lof	low_coverage	NA	NA
ENSG00000122483	200	lof	low_coverage	0.775637	0.768031
ENSG00000117505	200	lof	low_coverage	NA	NA
ENSG00000137942	200	lof	low_coverage	1	0.998214
ENSG00000137936	200	lof	low_coverage	0.639994	0.842105
ENSG00000067334	200	lof	low_coverage	0.790118	0.740944
ENSG00000023909	200	lof	low_coverage	NA	NA
ENSG00000198691	200	lof	low_coverage	0.499994	0.504749
ENSG00000137962	200	lof	low_coverage	NA	2.27499e-10
ENSG00000117528	200	lof	low_coverage	NA	NA
ENSG00000117525	200	lof	low_coverage	1	0.618722
ENSG00000143036	200	lof	low_coverage	0.595231	0.546168
ENSG00000117519	200	lof	low_coverage	NA	NA
ENSG00000172339	200	lof	low_coverage	NA	NA
ENSG00000152078	200	lof	low_coverage	NA	NA
ENSG00000271092	200	lof	low_coverage	1	0.999899
ENSG00000122481	200	lof	low_coverage	1	0.992271
ENSG00000117569	200	lof	low_coverage	NA	NA
ENSG00000188641	200	lof	low_coverage	0.971514	0.970996
ENSG00000162627	200	lof	low_coverage	1	0.962918
ENSG00000117598	200	lof	low_coverage	NA	NA
ENSG00000117600	200	lof	low_coverage	NA	NA
ENSG00000099260	200	lof	low_coverage	NA	NA
ENSG00000156869	200	lof	low_coverage	0.83333	0.847106
ENSG00000162688	200	lof	low_coverage	0.822084	0.831286
ENSG00000117620	200	lof	low_coverage	NA	NA
ENSG00000156875	200	lof	low_coverage	8.26461e-11	0.073563
ENSG00000156876	200	lof	low_coverage	0.333328	0.317334
ENSG00000122435	200	lof	low_coverage	0.711099	0.697815
ENSG00000122477	200	lof	low_coverage	0.583317	0.673349
ENSG00000137992	200	lof	low_coverage	NA	NA
ENSG00000137996	200	lof	low_coverage	1	0.940566
ENSG00000079335	200	lof	low_coverage	0.499998	0.734827
ENSG00000181656	200	lof	low_coverage	NA	1.25889e-09
ENSG00000162692	200	lof	low_coverage	1	0.952838
ENSG00000162694	200	lof	low_coverage	NA	3.43912e-10
ENSG00000162695	200	lof	low_coverage	0.499994	0.55782
ENSG00000117543	200	lof	low_coverage	NA	NA
ENSG00000170989	200	lof	low_coverage	1	0.993672
ENSG00000118733	200	lof	low_coverage	1	0.66362
ENSG00000060718	200	lof	low_coverage	NA	NA
ENSG00000185946	200	lof	low_coverage	0.444437	0.390754
ENSG00000240038	200	lof	low_coverage	0.799994	0.795317
ENSG00000243480	200	lof	low_coverage	1	0.997312
ENSG00000237763	200	lof	low_coverage	NA	NA
ENSG00000187733	200	lof	low_coverage	NA	NA
ENSG00000198890	200	lof	low_coverage	1	0.989866
ENSG00000162631	200	lof	low_coverage	NA	NA
ENSG00000134215	200	lof	low_coverage	0.571421	0.535099
ENSG00000085491	200	lof	low_coverage	1	0.977024
ENSG00000196427	200	lof	low_coverage	0.59996	0.646725
ENSG00000186086	200	lof	low_coverage	0.857057	0.910571
ENSG00000162636	200	lof	low_coverage	NA	0.423871
ENSG00000162639	200	lof	low_coverage	NA	NA
ENSG00000134186	200	lof	low_coverage	NA	NA
ENSG00000143107	200	lof	low_coverage	1	0.990224
ENSG00000116266	200	lof	low_coverage	NA	NA
ENSG00000162641	200	lof	low_coverage	0.765619	0.744264
ENSG00000121957	200	lof	low_coverage	0.84615	0.825566
ENSG00000121940	200	lof	low_coverage	0.666661	0.738892
ENSG00000085433	200	lof	low_coverage	NA	6.74285e-10
ENSG00000197780	200	lof	low_coverage	1	0.99618
ENSG00000215717	200	lof	low_coverage	NA	NA
ENSG00000179902	200	lof	low_coverage	1	0.993788
ENSG00000116299	200	lof	low_coverage	0.777772	0.82115
ENSG00000031698	200	lof	low_coverage	NA	NA
ENSG00000143126	200	lof	low_coverage	9.07047e-11	0.0297484
ENSG00000134222	200	lof	low_coverage	0.533322	0.525619
ENSG00000221986	200	lof	low_coverage	0.857136	0.791441
ENSG00000134243	200	lof	low_coverage	NA	NA
ENSG00000143106	200	lof	low_coverage	NA	NA
ENSG00000143028	200	lof	low_coverage	0.499995	0.817637
ENSG00000162650	200	lof	low_coverage	NA	NA
ENSG00000174151	200	lof	low_coverage	NA	NA
ENSG00000156097	200	lof	low_coverage	1	0.969807
ENSG00000065135	200	lof	low_coverage	NA	NA
ENSG00000134183	200	lof	low_coverage	NA	0.0187799
ENSG00000116337	200	lof	low_coverage	1	0.931757
ENSG00000168765	200	lof	low_coverage	0.985495	0.988643
ENSG00000213366	200	lof	low_coverage	0.775622	0.749796
ENSG00000134201	200	lof	low_coverage	0.666662	0.644192
ENSG00000134202	200	lof	low_coverage	0.499994	0.496354
ENSG00000198758	200	lof	low_coverage	1	0.987452
ENSG00000184371	200	lof	low_coverage	NA	NA
ENSG00000168710	200	lof	low_coverage	NA	NA
ENSG00000143093	200	lof	low_coverage	0.499998	0.458715
ENSG00000156150	200	lof	low_coverage	1	0.965394
ENSG00000197106	200	lof	low_coverage	NA	NA
ENSG00000116396	200	lof	low_coverage	0.66666	0.660751
ENSG00000162775	200	lof	low_coverage	0.249986	0.306268
ENSG00000168679	200	lof	low_coverage	0.457134	0.451188
ENSG00000134248	200	lof	low_coverage	1	0.929601
ENSG00000143125	200	lof	low_coverage	1	0.973098
ENSG00000143105	200	lof	low_coverage	NA	NA
ENSG00000177301	200	lof	low_coverage	NA	NA
ENSG00000177272	200	lof	low_coverage	1	0.974045
ENSG00000143119	200	lof	low_coverage	NA	NA
ENSG00000121931	200	lof	low_coverage	NA	6.567e-10
ENSG00000156171	200	lof	low_coverage	0.639972	0.773307
ENSG00000134255	200	lof	low_coverage	NA	NA
ENSG00000162777	200	lof	low_coverage	0.959995	0.951843
ENSG00000064886	200	lof	low_coverage	1	0.978391
ENSG00000134216	200	lof	low_coverage	0.857121	0.841992
ENSG00000173947	200	lof	low_coverage	1	0.993108
ENSG00000085465	200	lof	low_coverage	0.680521	0.81451
ENSG00000116455	200	lof	low_coverage	0.666661	0.804131
ENSG00000116459	200	lof	low_coverage	1	0.996817
ENSG00000143110	200	lof	low_coverage	1	0.875799
ENSG00000121933	200	lof	low_coverage	1	0.999461
ENSG00000116473	200	lof	low_coverage	NA	NA
ENSG00000197852	200	lof	low_coverage	1	0.923228
ENSG00000064703	200	lof	low_coverage	0.888884	0.873619
ENSG00000171385	200	lof	low_coverage	NA	NA
ENSG00000143079	200	lof	low_coverage	NA	NA
ENSG00000134245	200	lof	low_coverage	NA	3.10436e-09
ENSG00000007341	200	lof	low_coverage	0.874996	0.938554
ENSG00000116489	200	lof	low_coverage	NA	NA
ENSG00000155363	200	lof	low_coverage	NA	NA
ENSG00000155366	200	lof	low_coverage	1	0.97201
ENSG00000271810	200	lof	low_coverage	NA	NA
ENSG00000155367	200	lof	low_coverage	0.878891	0.903574
ENSG00000184599	200	lof	low_coverage	0.44443	0.607282
ENSG00000155380	200	lof	low_coverage	NA	NA
ENSG00000198799	200	lof	low_coverage	0.642853	0.601421
ENSG00000081026	200	lof	low_coverage	0.249996	0.261656
ENSG00000116793	200	lof	low_coverage	0.664827	0.673162
ENSG00000081019	200	lof	low_coverage	0.378756	0.381074
ENSG00000134242	200	lof	low_coverage	0.790118	0.88159
ENSG00000188761	200	lof	low_coverage	1	0.99876
ENSG00000134262	200	lof	low_coverage	0.639994	0.617759
ENSG00000118655	200	lof	low_coverage	NA	5.69044e-10
ENSG00000163349	200	lof	low_coverage	NA	NA
ENSG00000116774	200	lof	low_coverage	1	0.925429
ENSG00000134207	200	lof	low_coverage	NA	NA
ENSG00000197323	200	lof	low_coverage	NA	NA
ENSG00000116752	200	lof	low_coverage	NA	NA
ENSG00000175984	200	lof	low_coverage	0.734688	0.709594
ENSG00000116748	200	lof	low_coverage	0.874994	0.891338
ENSG00000213281	200	lof	low_coverage	NA	1.11119e-09
ENSG00000009307	200	lof	low_coverage	NA	NA
ENSG00000052723	200	lof	low_coverage	NA	NA
ENSG00000198765	200	lof	low_coverage	NA	NA
ENSG00000134200	200	lof	low_coverage	1	0.999984
ENSG00000134198	200	lof	low_coverage	0.666661	0.796305
ENSG00000134259	200	lof	low_coverage	NA	NA
ENSG00000173218	200	lof	low_coverage	NA	NA
ENSG00000118729	200	lof	low_coverage	0.666663	0.717089
ENSG00000177551	200	lof	low_coverage	NA	NA
ENSG00000163393	200	lof	low_coverage	NA	NA
ENSG00000173212	200	lof	low_coverage	0.833327	0.830618
ENSG00000163399	200	lof	low_coverage	NA	NA
ENSG00000116815	200	lof	low_coverage	NA	NA
ENSG00000143061	200	lof	low_coverage	3.08645e-11	2.1516e-10
ENSG00000116824	200	lof	low_coverage	NA	NA
ENSG00000134247	200	lof	low_coverage	NA	2.12865e-10
ENSG00000134256	200	lof	low_coverage	0.754456	0.818321
ENSG00000116830	200	lof	low_coverage	0.923075	0.900039
ENSG00000134253	200	lof	low_coverage	0.972219	0.95773
ENSG00000134258	200	lof	low_coverage	0.499994	0.7512
ENSG00000198162	200	lof	low_coverage	1	0.997667
ENSG00000183508	200	lof	low_coverage	NA	NA
ENSG00000196505	200	lof	low_coverage	0.666661	0.645575
ENSG00000065183	200	lof	low_coverage	1	0.974347
ENSG00000155761	200	lof	low_coverage	0.639993	0.638103
ENSG00000092607	200	lof	low_coverage	NA	NA
ENSG00000116874	200	lof	low_coverage	0.749994	0.81081
ENSG00000116882	200	lof	low_coverage	0.499993	0.464468
ENSG00000203859	200	lof	low_coverage	1	0.991933
ENSG00000203857	200	lof	low_coverage	NA	NA
ENSG00000143067	200	lof	low_coverage	1	0.985476
ENSG00000092621	200	lof	low_coverage	1	0.974005
ENSG00000134240	200	lof	low_coverage	0.857138	0.857756
ENSG00000134193	200	lof	low_coverage	1	0.943582
ENSG00000134249	200	lof	low_coverage	NA	NA
ENSG00000134250	200	lof	low_coverage	NA	NA
ENSG00000265808	200	lof	low_coverage	1	0.792092
ENSG00000273136	200	lof	low_coverage	0.560528	0.592506
ENSG00000263353	200	lof	low_coverage	NA	NA
ENSG00000198019	200	lof	low_coverage	0.573059	0.604581
ENSG00000188610	200	lof	low_coverage	NA	NA
ENSG00000171943	200	lof	low_coverage	NA	2.47659e-09
ENSG00000273213	200	lof	low_coverage	0.249987	0.252182
ENSG00000263513	200	lof	low_coverage	NA	NA
ENSG00000266338	200	lof	low_coverage	0.72978	0.752661
ENSG00000196369	200	lof	low_coverage	NA	NA
ENSG00000215784	200	lof	low_coverage	NA	NA
ENSG00000256374	200	lof	low_coverage	NA	NA
ENSG00000162825	200	lof	low_coverage	0.512792	0.552117
ENSG00000117262	200	lof	low_coverage	0.757562	0.719042
ENSG00000174827	200	lof	low_coverage	0.599993	0.727674
ENSG00000117281	200	lof	low_coverage	1	0.993108
ENSG00000265491	200	lof	low_coverage	0.444436	0.378061
ENSG00000186141	200	lof	low_coverage	0.909316	0.923358
ENSG00000186364	200	lof	low_coverage	0.874995	0.845276
ENSG00000131788	200	lof	low_coverage	0.166661	0.194173
ENSG00000198483	200	lof	low_coverage	0.842179	0.851906
ENSG00000143127	200	lof	low_coverage	0.761895	0.8308
ENSG00000131779	200	lof	low_coverage	NA	NA
ENSG00000265241	200	lof	low_coverage	NA	NA
ENSG00000271601	200	lof	low_coverage	NA	NA
ENSG00000272031	200	lof	low_coverage	0.499975	0.497736
ENSG00000121851	200	lof	low_coverage	0.444434	0.345255
ENSG00000265972	200	lof	low_coverage	6.19846e-11	0.00391033
ENSG00000168509	200	lof	low_coverage	0.499994	0.481614
ENSG00000271425	200	lof	low_coverage	0.907006	0.941251
ENSG00000270339	200	lof	low_coverage	0.84612	0.869416
ENSG00000268043	200	lof	low_coverage	0.694431	0.766902
ENSG00000131791	200	lof	low_coverage	NA	NA
ENSG00000131781	200	lof	low_coverage	0.399996	0.369738
ENSG00000131778	200	lof	low_coverage	0.876802	0.875869
ENSG00000288626	200	lof	low_coverage	NA	NA
ENSG00000116128	200	lof	low_coverage	0.749993	0.664304
ENSG00000162836	200	lof	low_coverage	2.50003e-11	3.60902e-11
ENSG00000265107	200	lof	low_coverage	NA	NA
ENSG00000121634	200	lof	low_coverage	NA	NA
ENSG00000188092	200	lof	low_coverage	0.799983	0.822621
ENSG00000263956	200	lof	low_coverage	0.852622	0.868445
ENSG00000236334	200	lof	low_coverage	1	0.999996
ENSG00000270629	200	lof	low_coverage	0.603623	0.625732
ENSG00000286019	200	lof	low_coverage	NA	2.34008e-08
ENSG00000178104	200	lof	low_coverage	0.444438	0.359325
ENSG00000269713	200	lof	low_coverage	0.791199	0.775834
ENSG00000271383	200	lof	low_coverage	0.857133	0.759501
ENSG00000263464	200	lof	low_coverage	0.899991	0.929294
ENSG00000150337	200	lof	low_coverage	0.952178	0.965826
ENSG00000203814	200	lof	low_coverage	NA	NA
ENSG00000183598	200	lof	low_coverage	0.44443	0.596165
ENSG00000184678	200	lof	low_coverage	NA	NA
ENSG00000184260	200	lof	low_coverage	0.499993	0.44641
ENSG00000184270	200	lof	low_coverage	NA	NA
ENSG00000178096	200	lof	low_coverage	0.749985	0.735178
ENSG00000159164	200	lof	low_coverage	NA	NA
ENSG00000143368	200	lof	low_coverage	NA	NA
ENSG00000014914	200	lof	low_coverage	0.861298	0.895395
ENSG00000264522	200	lof	low_coverage	NA	0.0755569
ENSG00000136631	200	lof	low_coverage	0.499991	0.596277
ENSG00000023902	200	lof	low_coverage	0.111102	0.138851
ENSG00000143401	200	lof	low_coverage	NA	NA
ENSG00000118298	200	lof	low_coverage	0.512797	0.518984
ENSG00000117362	200	lof	low_coverage	NA	NA
ENSG00000118292	200	lof	low_coverage	0.499994	0.49595
ENSG00000159208	200	lof	low_coverage	1	0.965087
ENSG00000266472	200	lof	low_coverage	1	0.99977
ENSG00000117360	200	lof	low_coverage	NA	NA
ENSG00000163125	200	lof	low_coverage	NA	NA
ENSG00000143374	200	lof	low_coverage	1	0.866453
ENSG00000143369	200	lof	low_coverage	0.857137	0.833233
ENSG00000143382	200	lof	low_coverage	0.907245	0.911085
ENSG00000143384	200	lof	low_coverage	NA	NA
ENSG00000143420	200	lof	low_coverage	NA	NA
ENSG00000143457	200	lof	low_coverage	0.666662	0.837609
ENSG00000143452	200	lof	low_coverage	NA	NA
ENSG00000163131	200	lof	low_coverage	NA	0.738991
ENSG00000143387	200	lof	low_coverage	0.714275	0.86823
ENSG00000143437	200	lof	low_coverage	1	0.989459
ENSG00000143379	200	lof	low_coverage	NA	NA
ENSG00000143418	200	lof	low_coverage	NA	NA
ENSG00000143412	200	lof	low_coverage	1.1719e-10	2.71071e-10
ENSG00000143409	200	lof	low_coverage	1	0.851452
ENSG00000143363	200	lof	low_coverage	1	0.990892
ENSG00000163141	200	lof	low_coverage	0.874995	0.853885
ENSG00000143443	200	lof	low_coverage	0.834172	0.835845
ENSG00000197622	200	lof	low_coverage	1	0.907655
ENSG00000213190	200	lof	low_coverage	NA	NA
ENSG00000143458	200	lof	low_coverage	NA	0.962925
ENSG00000143434	200	lof	low_coverage	0.249996	0.36419
ENSG00000163154	200	lof	low_coverage	1	0.957991
ENSG00000163155	200	lof	low_coverage	1	0.986609
ENSG00000163156	200	lof	low_coverage	0.666661	0.66728
ENSG00000163157	200	lof	low_coverage	0.444436	0.419817
ENSG00000163159	200	lof	low_coverage	NA	0.00134441
ENSG00000143398	200	lof	low_coverage	NA	2.50569e-10
ENSG00000159352	200	lof	low_coverage	NA	NA
ENSG00000143373	200	lof	low_coverage	NA	3.71854e-10
ENSG00000143393	200	lof	low_coverage	NA	NA
ENSG00000143390	200	lof	low_coverage	NA	0.472037
ENSG00000143416	200	lof	low_coverage	1	0.82519
ENSG00000159377	200	lof	low_coverage	0.499992	0.581313
ENSG00000143442	200	lof	low_coverage	NA	NA
ENSG00000143375	200	lof	low_coverage	0.593922	0.667269
ENSG00000143367	200	lof	low_coverage	0.857138	0.857134
ENSG00000143376	200	lof	low_coverage	1	0.937954
ENSG00000159409	200	lof	low_coverage	NA	NA
ENSG00000178796	200	lof	low_coverage	NA	NA
ENSG00000143436	200	lof	low_coverage	0.857135	0.911065
ENSG00000143450	200	lof	low_coverage	1	0.999236
ENSG00000182134	200	lof	low_coverage	1	0.999162
ENSG00000213171	200	lof	low_coverage	0.599991	0.55897
ENSG00000143365	200	lof	low_coverage	0.984824	0.992654
ENSG00000225556	200	lof	low_coverage	NA	NA
ENSG00000196407	200	lof	low_coverage	1	0.995529
ENSG00000159445	200	lof	low_coverage	NA	NA
ENSG00000197747	200	lof	low_coverage	NA	NA
ENSG00000163191	200	lof	low_coverage	NA	NA
ENSG00000182898	200	lof	low_coverage	NA	NA
ENSG00000159450	200	lof	low_coverage	NA	NA
ENSG00000215853	200	lof	low_coverage	NA	NA
ENSG00000197915	200	lof	low_coverage	1	0.999992
ENSG00000143631	200	lof	low_coverage	1	0.999188
ENSG00000143520	200	lof	low_coverage	1	0.973924
ENSG00000143536	200	lof	low_coverage	1	0.971836
ENSG00000169509	200	lof	low_coverage	NA	NA
ENSG00000185966	200	lof	low_coverage	NA	NA
ENSG00000163202	200	lof	low_coverage	NA	NA
ENSG00000185962	200	lof	low_coverage	NA	NA
ENSG00000187223	200	lof	low_coverage	NA	NA
ENSG00000187180	200	lof	low_coverage	NA	NA
ENSG00000198854	200	lof	low_coverage	NA	NA
ENSG00000203786	200	lof	low_coverage	1	1
ENSG00000240386	200	lof	low_coverage	NA	NA
ENSG00000186226	200	lof	low_coverage	NA	NA
ENSG00000172155	200	lof	low_coverage	NA	NA
ENSG00000197084	200	lof	low_coverage	NA	NA
ENSG00000196734	200	lof	low_coverage	1	0.995559
ENSG00000186844	200	lof	low_coverage	1	0.834053
ENSG00000235942	200	lof	low_coverage	NA	NA
ENSG00000163207	200	lof	low_coverage	NA	NA
ENSG00000169474	200	lof	low_coverage	NA	NA
ENSG00000169469	200	lof	low_coverage	NA	NA
ENSG00000163216	200	lof	low_coverage	NA	NA
ENSG00000241794	200	lof	low_coverage	NA	NA
ENSG00000196805	200	lof	low_coverage	NA	NA
ENSG00000203785	200	lof	low_coverage	NA	NA
ENSG00000244094	200	lof	low_coverage	NA	NA
ENSG00000159516	200	lof	low_coverage	NA	NA
ENSG00000203783	200	lof	low_coverage	NA	NA
ENSG00000203782	200	lof	low_coverage	NA	NA
ENSG00000159527	200	lof	low_coverage	1	0.939532
ENSG00000163218	200	lof	low_coverage	0.936606	0.937095
ENSG00000163220	200	lof	low_coverage	NA	NA
ENSG00000163221	200	lof	low_coverage	NA	NA
ENSG00000143546	200	lof	low_coverage	NA	NA
ENSG00000184330	200	lof	low_coverage	NA	NA
ENSG00000197364	200	lof	low_coverage	NA	NA
ENSG00000143556	200	lof	low_coverage	NA	NA
ENSG00000197956	200	lof	low_coverage	NA	NA
ENSG00000196420	200	lof	low_coverage	NA	NA
ENSG00000196154	200	lof	low_coverage	1	0.995753
ENSG00000188015	200	lof	low_coverage	0.970708	0.96655
ENSG00000196754	200	lof	low_coverage	0.777739	0.761881
ENSG00000188643	200	lof	low_coverage	1	0.9877
ENSG00000189334	200	lof	low_coverage	NA	NA
ENSG00000189171	200	lof	low_coverage	NA	NA
ENSG00000160678	200	lof	low_coverage	NA	NA
ENSG00000160679	200	lof	low_coverage	NA	NA
ENSG00000143553	200	lof	low_coverage	0.499987	0.799662
ENSG00000143621	200	lof	low_coverage	NA	NA
ENSG00000169418	200	lof	low_coverage	1	0.900826
ENSG00000143624	200	lof	low_coverage	NA	NA
ENSG00000143554	200	lof	low_coverage	0.639114	0.662422
ENSG00000198837	200	lof	low_coverage	2.44901e-11	0.0708453
ENSG00000160741	200	lof	low_coverage	2.04087e-10	3.73045e-10
ENSG00000143570	200	lof	low_coverage	1	0.986563
ENSG00000143578	200	lof	low_coverage	1	0.966941
ENSG00000143543	200	lof	low_coverage	NA	NA
ENSG00000143545	200	lof	low_coverage	NA	NA
ENSG00000177954	200	lof	low_coverage	NA	NA
ENSG00000143552	200	lof	low_coverage	0.749989	0.878201
ENSG00000143549	200	lof	low_coverage	NA	0.472234
ENSG00000163263	200	lof	low_coverage	NA	NA
ENSG00000143612	200	lof	low_coverage	1	0.958871
ENSG00000143569	200	lof	low_coverage	NA	NA
ENSG00000143575	200	lof	low_coverage	0.499996	0.704267
ENSG00000143595	200	lof	low_coverage	NA	NA
ENSG00000143515	200	lof	low_coverage	0.499995	0.489874
ENSG00000160712	200	lof	low_coverage	NA	NA
ENSG00000169291	200	lof	low_coverage	0.694421	0.752
ENSG00000163239	200	lof	low_coverage	0.958328	0.948753
ENSG00000160714	200	lof	low_coverage	NA	NA
ENSG00000160716	200	lof	low_coverage	NA	NA
ENSG00000160710	200	lof	low_coverage	7.6532e-11	1.70965e-10
ENSG00000143603	200	lof	low_coverage	NA	NA
ENSG00000163344	200	lof	low_coverage	1	0.998991
ENSG00000163346	200	lof	low_coverage	0.727262	0.788877
ENSG00000163348	200	lof	low_coverage	NA	NA
ENSG00000160691	200	lof	low_coverage	8.88907e-11	2.20401e-05
ENSG00000173207	200	lof	low_coverage	NA	NA
ENSG00000160688	200	lof	low_coverage	0.499997	0.431462
ENSG00000163352	200	lof	low_coverage	NA	NA
ENSG00000160685	200	lof	low_coverage	1	0.998823
ENSG00000163354	200	lof	low_coverage	0.888885	0.809848
ENSG00000163357	200	lof	low_coverage	0.816659	0.859573
ENSG00000143537	200	lof	low_coverage	0.266662	0.249385
ENSG00000243364	200	lof	low_coverage	1	0.998211
ENSG00000143590	200	lof	low_coverage	NA	NA
ENSG00000169242	200	lof	low_coverage	0.499993	0.499547
ENSG00000169241	200	lof	low_coverage	1	0.994424
ENSG00000179085	200	lof	low_coverage	NA	NA
ENSG00000163463	200	lof	low_coverage	1	0.892044
ENSG00000273088	200	lof	low_coverage	NA	NA
ENSG00000163462	200	lof	low_coverage	NA	NA
ENSG00000185499	200	lof	low_coverage	1	0.985922
ENSG00000169231	200	lof	low_coverage	0.620503	0.648208
ENSG00000173171	200	lof	low_coverage	0.199987	0.193379
ENSG00000177628	200	lof	low_coverage	NA	NA
ENSG00000160767	200	lof	low_coverage	0.867854	0.892421
ENSG00000116521	200	lof	low_coverage	0.499996	0.712351
ENSG00000176444	200	lof	low_coverage	NA	NA
ENSG00000143630	200	lof	low_coverage	1	0.719169
ENSG00000143627	200	lof	low_coverage	1	0.98736
ENSG00000160752	200	lof	low_coverage	1	0.998096
ENSG00000160753	200	lof	low_coverage	NA	NA
ENSG00000116539	200	lof	low_coverage	0.899982	0.927669
ENSG00000125459	200	lof	low_coverage	0.714278	0.774133
ENSG00000163374	200	lof	low_coverage	1	0.880565
ENSG00000132676	200	lof	low_coverage	1	0.940919
ENSG00000116580	200	lof	low_coverage	0.111108	0.116064
ENSG00000132718	200	lof	low_coverage	NA	NA
ENSG00000143622	200	lof	low_coverage	0.49999	0.4975
ENSG00000132680	200	lof	low_coverage	NA	NA
ENSG00000173080	200	lof	low_coverage	NA	NA
ENSG00000116584	200	lof	low_coverage	NA	NA
ENSG00000163479	200	lof	low_coverage	NA	NA
ENSG00000160803	200	lof	low_coverage	NA	NA
ENSG00000116586	200	lof	low_coverage	NA	NA
ENSG00000132698	200	lof	low_coverage	0.96666	0.977891
ENSG00000254726	200	lof	low_coverage	NA	NA
ENSG00000160789	200	lof	low_coverage	NA	NA
ENSG00000196189	200	lof	low_coverage	0.333328	0.524247
ENSG00000160785	200	lof	low_coverage	NA	NA
ENSG00000160783	200	lof	low_coverage	0.499996	0.651938
ENSG00000242252	200	lof	low_coverage	0.833317	0.873123
ENSG00000260238	200	lof	low_coverage	NA	NA
ENSG00000160781	200	lof	low_coverage	1	0.990812
ENSG00000198952	200	lof	low_coverage	0.499996	0.652214
ENSG00000163472	200	lof	low_coverage	0.799996	0.796494
ENSG00000198715	200	lof	low_coverage	0.321418	0.352488
ENSG00000189030	200	lof	low_coverage	0.694403	0.810433
ENSG00000163468	200	lof	low_coverage	NA	NA
ENSG00000163467	200	lof	low_coverage	NA	NA
ENSG00000132677	200	lof	low_coverage	0.8975	0.920976
ENSG00000125462	200	lof	low_coverage	NA	NA
ENSG00000116604	200	lof	low_coverage	NA	NA
ENSG00000183856	200	lof	low_coverage	0.97452	0.965309
ENSG00000187862	200	lof	low_coverage	0.33333	0.224093
ENSG00000163382	200	lof	low_coverage	1	0.987882
ENSG00000160818	200	lof	low_coverage	0.499992	0.524016
ENSG00000132702	200	lof	low_coverage	0.499993	0.589364
ENSG00000132692	200	lof	low_coverage	0.333326	0.470438
ENSG00000132688	200	lof	low_coverage	0.666662	0.664061
ENSG00000143320	200	lof	low_coverage	0.666648	0.810931
ENSG00000143319	200	lof	low_coverage	1	0.683323
ENSG00000143303	200	lof	low_coverage	1	0.954317
ENSG00000143314	200	lof	low_coverage	1	0.835602
ENSG00000143321	200	lof	low_coverage	NA	NA
ENSG00000143294	200	lof	low_coverage	NA	NA
ENSG00000027869	200	lof	low_coverage	NA	NA
ENSG00000027644	200	lof	low_coverage	0.687494	0.780852
ENSG00000198400	200	lof	low_coverage	NA	NA
ENSG00000187800	200	lof	low_coverage	0.711104	0.752975
ENSG00000160838	200	lof	low_coverage	0.964279	0.969263
ENSG00000132694	200	lof	low_coverage	NA	NA
ENSG00000253831	200	lof	low_coverage	1	0.995282
ENSG00000117036	200	lof	low_coverage	NA	NA
ENSG00000143297	200	lof	low_coverage	0.595229	0.582321
ENSG00000163518	200	lof	low_coverage	0.769221	0.891669
ENSG00000160856	200	lof	low_coverage	0.949522	0.948359
ENSG00000132704	200	lof	low_coverage	NA	NA
ENSG00000163534	200	lof	low_coverage	1	0.997595
ENSG00000073754	200	lof	low_coverage	0.985708	0.986904
ENSG00000158473	200	lof	low_coverage	1	0.849532
ENSG00000158477	200	lof	low_coverage	1	0.989195
ENSG00000158481	200	lof	low_coverage	0.799991	0.845525
ENSG00000158485	200	lof	low_coverage	0.927278	0.928732
ENSG00000158488	200	lof	low_coverage	0.639989	0.578933
ENSG00000163554	200	lof	low_coverage	0.166663	0.214033
ENSG00000196171	200	lof	low_coverage	1	0.963577
ENSG00000180433	200	lof	low_coverage	0.49999	0.497464
ENSG00000163563	200	lof	low_coverage	0.818174	0.779246
ENSG00000163564	200	lof	low_coverage	0.827188	0.880486
ENSG00000163565	200	lof	low_coverage	0.449992	0.449879
ENSG00000163568	200	lof	low_coverage	0.857136	0.842069
ENSG00000162706	200	lof	low_coverage	NA	NA
ENSG00000213088	200	lof	low_coverage	1	0.997802
ENSG00000179639	200	lof	low_coverage	1	0.937338
ENSG00000196184	200	lof	low_coverage	NA	NA
ENSG00000184155	200	lof	low_coverage	NA	NA
ENSG00000132693	200	lof	low_coverage	0.499967	0.348042
ENSG00000158716	200	lof	low_coverage	1	0.957101
ENSG00000181036	200	lof	low_coverage	0.952933	0.94186
ENSG00000158714	200	lof	low_coverage	0.833324	0.810198
ENSG00000243284	200	lof	low_coverage	1	0.996812
ENSG00000213085	200	lof	low_coverage	0.533325	0.533411
ENSG00000158710	200	lof	low_coverage	1	0.999871
ENSG00000085552	200	lof	low_coverage	0.749997	0.731828
ENSG00000162723	200	lof	low_coverage	0.799991	0.927584
ENSG00000143315	200	lof	low_coverage	0.833325	0.869417
ENSG00000177807	200	lof	low_coverage	NA	NA
ENSG00000162728	200	lof	low_coverage	NA	NA
ENSG00000162729	200	lof	low_coverage	0.749997	0.654308
ENSG00000018625	200	lof	low_coverage	NA	NA
ENSG00000132681	200	lof	low_coverage	0.962961	0.930693
ENSG00000143318	200	lof	low_coverage	0.865755	0.912981
ENSG00000162734	200	lof	low_coverage	NA	NA
ENSG00000132716	200	lof	low_coverage	NA	NA
ENSG00000162735	200	lof	low_coverage	0.499996	0.823352
ENSG00000122218	200	lof	low_coverage	NA	NA
ENSG00000162736	200	lof	low_coverage	NA	NA
ENSG00000171786	200	lof	low_coverage	NA	6.62095e-10
ENSG00000162738	200	lof	low_coverage	NA	NA
ENSG00000162739	200	lof	low_coverage	NA	NA
ENSG00000066294	200	lof	low_coverage	0.84614	0.916522
ENSG00000117090	200	lof	low_coverage	NA	NA
ENSG00000117091	200	lof	low_coverage	0.749991	0.746545
ENSG00000026751	200	lof	low_coverage	0.571415	0.560576
ENSG00000122224	200	lof	low_coverage	0.882346	0.885351
ENSG00000122223	200	lof	low_coverage	NA	NA
ENSG00000179914	200	lof	low_coverage	0.199995	0.196709
ENSG00000158764	200	lof	low_coverage	0.749996	0.668084
ENSG00000158769	200	lof	low_coverage	1	0.99822
ENSG00000215845	200	lof	low_coverage	NA	NA
ENSG00000158773	200	lof	low_coverage	NA	2.9351e-10
ENSG00000186517	200	lof	low_coverage	NA	NA
ENSG00000143217	200	lof	low_coverage	0.499995	0.458598
ENSG00000162755	200	lof	low_coverage	1	0.978589
ENSG00000143256	200	lof	low_coverage	NA	NA
ENSG00000158793	200	lof	low_coverage	0.7111	0.727335
ENSG00000158796	200	lof	low_coverage	NA	NA
ENSG00000143222	200	lof	low_coverage	1	0.990726
ENSG00000143258	200	lof	low_coverage	NA	NA
ENSG00000143224	200	lof	low_coverage	0.499997	0.570317
ENSG00000158850	200	lof	low_coverage	NA	NA
ENSG00000158859	200	lof	low_coverage	0.666661	0.657247
ENSG00000158864	200	lof	low_coverage	NA	NA
ENSG00000158869	200	lof	low_coverage	NA	NA
ENSG00000158874	200	lof	low_coverage	NA	NA
ENSG00000158882	200	lof	low_coverage	NA	NA
ENSG00000143257	200	lof	low_coverage	0.937495	0.926862
ENSG00000248485	200	lof	low_coverage	NA	NA
ENSG00000158887	200	lof	low_coverage	NA	0.769737
ENSG00000143252	200	lof	low_coverage	NA	0.000123645
ENSG00000188931	200	lof	low_coverage	1	0.99257
ENSG00000143226	200	lof	low_coverage	1	0.947159
ENSG00000173110	200	lof	low_coverage	NA	NA
ENSG00000203747	200	lof	low_coverage	0.499992	0.50583
ENSG00000244682	200	lof	low_coverage	1	0.54267
ENSG00000162747	200	lof	low_coverage	NA	6.51654e-10
ENSG00000072694	200	lof	low_coverage	1	0.993521
ENSG00000132185	200	lof	low_coverage	0.333328	0.325157
ENSG00000162746	200	lof	low_coverage	0.499992	0.65831
ENSG00000081721	200	lof	low_coverage	0.749995	0.688965
ENSG00000118217	200	lof	low_coverage	0.249996	0.227182
ENSG00000162745	200	lof	low_coverage	0.499998	0.438154
ENSG00000198929	200	lof	low_coverage	NA	NA
ENSG00000171722	200	lof	low_coverage	NA	NA
ENSG00000239887	200	lof	low_coverage	1	0.993468
ENSG00000198574	200	lof	low_coverage	1	0.998511
ENSG00000152332	200	lof	low_coverage	1	0.973674
ENSG00000117143	200	lof	low_coverage	NA	NA
ENSG00000162733	200	lof	low_coverage	NA	NA
ENSG00000132196	200	lof	low_coverage	1	0.997203
ENSG00000185860	200	lof	low_coverage	0.249983	0.36433
ENSG00000117152	200	lof	low_coverage	1	0.999455
ENSG00000143248	200	lof	low_coverage	1	0.999996
ENSG00000143228	200	lof	low_coverage	0.374984	0.420937
ENSG00000185630	200	lof	low_coverage	NA	NA
ENSG00000162761	200	lof	low_coverage	NA	NA
ENSG00000143171	200	lof	low_coverage	NA	NA
ENSG00000162763	200	lof	low_coverage	0.799987	0.889738
ENSG00000143198	200	lof	low_coverage	1	0.975763
ENSG00000143149	200	lof	low_coverage	0.846147	0.850845
ENSG00000143183	200	lof	low_coverage	0.799989	0.859686
ENSG00000143179	200	lof	low_coverage	NA	NA
ENSG00000188859	200	lof	low_coverage	NA	NA
ENSG00000143157	200	lof	low_coverage	NA	NA
ENSG00000152382	200	lof	low_coverage	0.61244	0.809512
ENSG00000143195	200	lof	low_coverage	NA	NA
ENSG00000143194	200	lof	low_coverage	2.77787e-10	3.46801e-10
ENSG00000143167	200	lof	low_coverage	1	0.941932
ENSG00000198842	200	lof	low_coverage	0.87153	0.872041
ENSG00000143190	200	lof	low_coverage	NA	0.0162076
ENSG00000198821	200	lof	low_coverage	0.66665	0.670961
ENSG00000143162	200	lof	low_coverage	1	0.992394
ENSG00000198771	200	lof	low_coverage	1	0.985598
ENSG00000197965	200	lof	low_coverage	1	0.981334
ENSG00000143199	200	lof	low_coverage	0.514274	0.61484
ENSG00000143158	200	lof	low_coverage	NA	8.40765e-10
ENSG00000143164	200	lof	low_coverage	NA	NA
ENSG00000143147	200	lof	low_coverage	0.888882	0.840533
ENSG00000143155	200	lof	low_coverage	NA	0.0265291
ENSG00000213064	200	lof	low_coverage	NA	NA
ENSG00000143178	200	lof	low_coverage	0.799995	0.715103
ENSG00000143185	200	lof	low_coverage	NA	NA
ENSG00000143184	200	lof	low_coverage	NA	NA
ENSG00000143196	200	lof	low_coverage	0.916658	0.968077
ENSG00000143153	200	lof	low_coverage	NA	NA
ENSG00000143156	200	lof	low_coverage	0.857137	0.833288
ENSG00000117475	200	lof	low_coverage	0.666662	0.600421
ENSG00000117477	200	lof	low_coverage	0.734685	0.712341
ENSG00000117479	200	lof	low_coverage	0.499996	0.468155
ENSG00000198734	200	lof	low_coverage	0.642852	0.5585
ENSG00000174175	200	lof	low_coverage	0.875665	0.887883
ENSG00000188404	200	lof	low_coverage	0.666663	0.605942
ENSG00000007908	200	lof	low_coverage	1	0.976054
ENSG00000171806	200	lof	low_coverage	0.499997	0.678627
ENSG00000000460	200	lof	low_coverage	0.949997	0.947952
ENSG00000000457	200	lof	low_coverage	0.749997	0.72126
ENSG00000075945	200	lof	low_coverage	NA	NA
ENSG00000203740	200	lof	low_coverage	1	0.999173
ENSG00000120370	200	lof	low_coverage	NA	2.78687e-10
ENSG00000116132	200	lof	low_coverage	NA	NA
ENSG00000117501	200	lof	low_coverage	0.928567	0.942603
ENSG00000007933	200	lof	low_coverage	0.944435	0.950404
ENSG00000094963	200	lof	low_coverage	1	0.995359
ENSG00000010932	200	lof	low_coverage	0.499997	0.870544
ENSG00000076258	200	lof	low_coverage	0.333326	0.381652
ENSG00000117523	200	lof	low_coverage	0.666664	0.648213
ENSG00000034971	200	lof	low_coverage	0.765614	0.702019
ENSG00000283683	200	lof	low_coverage	NA	NA
ENSG00000117533	200	lof	low_coverage	NA	NA
ENSG00000010165	200	lof	low_coverage	1	0.988365
ENSG00000197959	200	lof	low_coverage	NA	NA
ENSG00000135845	200	lof	low_coverage	1	0.996923
ENSG00000180999	200	lof	low_coverage	NA	NA
ENSG00000094975	200	lof	low_coverage	1	0.91656
ENSG00000117560	200	lof	low_coverage	NA	NA
ENSG00000120337	200	lof	low_coverage	0.980903	0.977279
ENSG00000117592	200	lof	low_coverage	0.799987	0.796137
ENSG00000162753	200	lof	low_coverage	0.333331	0.382285
ENSG00000183831	200	lof	low_coverage	0.499995	0.430064
ENSG00000232113	200	lof	low_coverage	NA	NA
ENSG00000076321	200	lof	low_coverage	0.33333	0.341876
ENSG00000120334	200	lof	low_coverage	1	0.980177
ENSG00000117593	200	lof	low_coverage	0.499998	0.534368
ENSG00000185278	200	lof	low_coverage	NA	0.0038322
ENSG00000117601	200	lof	low_coverage	NA	NA
ENSG00000135870	200	lof	low_coverage	0.833329	0.745671
ENSG00000152061	200	lof	low_coverage	0.166661	0.174224
ENSG00000203737	200	lof	low_coverage	0.444428	0.438299
ENSG00000116161	200	lof	low_coverage	1	0.977485
ENSG00000120333	200	lof	low_coverage	1	0.784304
ENSG00000120332	200	lof	low_coverage	0.778541	0.784431
ENSG00000235750	200	lof	low_coverage	NA	NA
ENSG00000116147	200	lof	low_coverage	NA	NA
ENSG00000143207	200	lof	low_coverage	NA	NA
ENSG00000116183	200	lof	low_coverage	0.666662	0.670215
ENSG00000152092	200	lof	low_coverage	NA	NA
ENSG00000198797	200	lof	low_coverage	NA	NA
ENSG00000120341	200	lof	low_coverage	0.576176	0.653843
ENSG00000075391	200	lof	low_coverage	0.249997	0.185652
ENSG00000240021	200	lof	low_coverage	0.799993	0.79466
ENSG00000116191	200	lof	low_coverage	NA	NA
ENSG00000116194	200	lof	low_coverage	NA	NA
ENSG00000116199	200	lof	low_coverage	NA	9.40708e-10
ENSG00000186283	200	lof	low_coverage	0.888886	0.904063
ENSG00000143322	200	lof	low_coverage	0.738439	0.792616
ENSG00000057252	200	lof	low_coverage	1	0.993309
ENSG00000162779	200	lof	low_coverage	0.950621	0.948594
ENSG00000116218	200	lof	low_coverage	0.846143	0.830297
ENSG00000162782	200	lof	low_coverage	0.444437	0.416446
ENSG00000143340	200	lof	low_coverage	0.499993	0.628833
ENSG00000169905	200	lof	low_coverage	0.562492	0.555752
ENSG00000143337	200	lof	low_coverage	0.749996	0.68866
ENSG00000135837	200	lof	low_coverage	0.499981	0.595413
ENSG00000116260	200	lof	low_coverage	1	0.942462
ENSG00000121454	200	lof	low_coverage	1	0.811901
ENSG00000230124	200	lof	low_coverage	1	0.904409
ENSG00000143324	200	lof	low_coverage	NA	NA
ENSG00000135835	200	lof	low_coverage	0.832503	0.855026
ENSG00000135823	200	lof	low_coverage	NA	NA
ENSG00000153029	200	lof	low_coverage	1	0.989368
ENSG00000162783	200	lof	low_coverage	NA	NA
ENSG00000198216	200	lof	low_coverage	NA	NA
ENSG00000179930	200	lof	low_coverage	NA	NA
ENSG00000135821	200	lof	low_coverage	NA	NA
ENSG00000203730	200	lof	low_coverage	1	0.998671
ENSG00000121446	200	lof	low_coverage	0.933331	0.884823
ENSG00000135828	200	lof	low_coverage	0.963843	0.971492
ENSG00000143333	200	lof	low_coverage	NA	5.59094e-10
ENSG00000135824	200	lof	low_coverage	6.25031e-10	6.36784e-10
ENSG00000135838	200	lof	low_coverage	1	0.937668
ENSG00000135829	200	lof	low_coverage	NA	NA
ENSG00000157060	200	lof	low_coverage	0.734687	0.867325
ENSG00000135862	200	lof	low_coverage	NA	6.39655e-10
ENSG00000058085	200	lof	low_coverage	0.76562	0.769386
ENSG00000157064	200	lof	low_coverage	NA	NA
ENSG00000116698	200	lof	low_coverage	1	0.997986
ENSG00000116701	200	lof	low_coverage	NA	NA
ENSG00000162704	200	lof	low_coverage	NA	NA
ENSG00000173627	200	lof	low_coverage	NA	NA
ENSG00000143344	200	lof	low_coverage	NA	NA
ENSG00000198756	200	lof	low_coverage	0.333324	0.375518
ENSG00000198860	200	lof	low_coverage	NA	0.086388
ENSG00000116667	200	lof	low_coverage	NA	NA
ENSG00000116406	200	lof	low_coverage	0.666663	0.781624
ENSG00000135842	200	lof	low_coverage	0.674988	0.717708
ENSG00000121481	200	lof	low_coverage	NA	NA
ENSG00000121486	200	lof	low_coverage	1	0.999424
ENSG00000116668	200	lof	low_coverage	1	0.986606
ENSG00000116679	200	lof	low_coverage	1	0.896178
ENSG00000143341	200	lof	low_coverage	NA	NA
ENSG00000116690	200	lof	low_coverage	0.380942	0.491605
ENSG00000047410	200	lof	low_coverage	0.499994	0.499993
ENSG00000157181	200	lof	low_coverage	NA	NA
ENSG00000116703	200	lof	low_coverage	NA	NA
ENSG00000073756	200	lof	low_coverage	NA	NA
ENSG00000116711	200	lof	low_coverage	NA	NA
ENSG00000162670	200	lof	low_coverage	NA	NA
ENSG00000150681	200	lof	low_coverage	0.857136	0.906509
ENSG00000253148	200	lof	low_coverage	NA	NA
ENSG00000090104	200	lof	low_coverage	NA	NA
ENSG00000127074	200	lof	low_coverage	1	0.995684
ENSG00000231767	200	lof	low_coverage	NA	0.98362
ENSG00000116741	200	lof	low_coverage	NA	5.22094e-10
ENSG00000116750	200	lof	low_coverage	0.499997	0.401337
ENSG00000116747	200	lof	low_coverage	NA	5.65869e-10
ENSG00000023572	200	lof	low_coverage	NA	NA
ENSG00000134371	200	lof	low_coverage	NA	NA
ENSG00000162630	200	lof	low_coverage	2.00006e-10	0.000246052
ENSG00000162687	200	lof	low_coverage	NA	7.55554e-11
ENSG00000000971	200	lof	low_coverage	NA	NA
ENSG00000116785	200	lof	low_coverage	1	0.963279
ENSG00000244414	200	lof	low_coverage	0.799984	0.836228
ENSG00000134365	200	lof	low_coverage	0.499995	0.447782
ENSG00000080910	200	lof	low_coverage	NA	NA
ENSG00000134389	200	lof	low_coverage	0.986613	0.989114
ENSG00000143278	200	lof	low_coverage	0.85714	0.852965
ENSG00000066279	200	lof	low_coverage	0.599994	0.685138
ENSG00000177888	200	lof	low_coverage	NA	NA
ENSG00000134376	200	lof	low_coverage	0.754455	0.833328
ENSG00000213047	200	lof	low_coverage	0.249996	0.387362
ENSG00000203724	200	lof	low_coverage	0.874985	0.871259
ENSG00000143355	200	lof	low_coverage	NA	NA
ENSG00000151414	200	lof	low_coverage	NA	NA
ENSG00000151418	200	lof	low_coverage	NA	NA
ENSG00000081237	200	lof	low_coverage	NA	NA
ENSG00000116833	200	lof	low_coverage	0.749993	0.743268
ENSG00000162702	200	lof	low_coverage	1	0.840922
ENSG00000118193	200	lof	low_coverage	0.749998	0.683797
ENSG00000118197	200	lof	low_coverage	0.799995	0.780568
ENSG00000118200	200	lof	low_coverage	1	0.999995
ENSG00000170128	200	lof	low_coverage	NA	NA
ENSG00000163362	200	lof	low_coverage	0.499997	0.456264
ENSG00000116852	200	lof	low_coverage	NA	1.55125e-10
ENSG00000081248	200	lof	low_coverage	0.599997	0.561284
ENSG00000116857	200	lof	low_coverage	NA	NA
ENSG00000163395	200	lof	low_coverage	0.953309	0.960612
ENSG00000081277	200	lof	low_coverage	NA	NA
ENSG00000118194	200	lof	low_coverage	1	0.910885
ENSG00000159166	200	lof	low_coverage	0.749996	0.794486
ENSG00000159173	200	lof	low_coverage	0.249967	0.227155
ENSG00000174307	200	lof	low_coverage	NA	NA
ENSG00000159176	200	lof	low_coverage	NA	8.13443e-10
ENSG00000134369	200	lof	low_coverage	NA	NA
ENSG00000198700	200	lof	low_coverage	NA	NA
ENSG00000198892	200	lof	low_coverage	0.944435	0.950334
ENSG00000163431	200	lof	low_coverage	NA	NA
ENSG00000134375	200	lof	low_coverage	1	0.995716
ENSG00000176393	200	lof	low_coverage	0.92307	0.961904
ENSG00000163435	200	lof	low_coverage	NA	NA
ENSG00000170075	200	lof	low_coverage	NA	NA
ENSG00000143862	200	lof	low_coverage	NA	NA
ENSG00000143851	200	lof	low_coverage	0.907022	0.875626
ENSG00000133067	200	lof	low_coverage	1	0.943507
ENSG00000077152	200	lof	low_coverage	NA	0.276076
ENSG00000077157	200	lof	low_coverage	0.249994	0.263552
ENSG00000143858	200	lof	low_coverage	NA	NA
ENSG00000117139	200	lof	low_coverage	3.69824e-12	4.15642e-11
ENSG00000183155	200	lof	low_coverage	0.749987	0.843991
ENSG00000117153	200	lof	low_coverage	1	0.923658
ENSG00000159346	200	lof	low_coverage	NA	NA
ENSG00000159348	200	lof	low_coverage	NA	NA
ENSG00000163444	200	lof	low_coverage	1	0.990629
ENSG00000143847	200	lof	low_coverage	0.799998	0.774726
ENSG00000122180	200	lof	low_coverage	NA	NA
ENSG00000163485	200	lof	low_coverage	NA	NA
ENSG00000133055	200	lof	low_coverage	0.562492	0.565954
ENSG00000133048	200	lof	low_coverage	0.749991	0.692459
ENSG00000133063	200	lof	low_coverage	0.962642	0.968534
ENSG00000159388	200	lof	low_coverage	1	0.999998
ENSG00000122176	200	lof	low_coverage	NA	NA
ENSG00000188783	200	lof	low_coverage	1	0.972044
ENSG00000188770	200	lof	low_coverage	1	0.98146
ENSG00000058668	200	lof	low_coverage	NA	NA
ENSG00000122188	200	lof	low_coverage	0.59998	0.822429
ENSG00000058673	200	lof	low_coverage	NA	2.39499e-10
ENSG00000143842	200	lof	low_coverage	NA	NA
ENSG00000143845	200	lof	low_coverage	1	0.959075
ENSG00000143839	200	lof	low_coverage	1	0.965297
ENSG00000170498	200	lof	low_coverage	NA	NA
ENSG00000174567	200	lof	low_coverage	1	0.998421
ENSG00000143850	200	lof	low_coverage	1	0.952849
ENSG00000158615	200	lof	low_coverage	NA	NA
ENSG00000133056	200	lof	low_coverage	0.333331	0.313898
ENSG00000170382	200	lof	low_coverage	NA	NA
ENSG00000163531	200	lof	low_coverage	NA	NA
ENSG00000184144	200	lof	low_coverage	0.639992	0.660207
ENSG00000117222	200	lof	low_coverage	NA	NA
ENSG00000133059	200	lof	low_coverage	0.562491	0.708063
ENSG00000133069	200	lof	low_coverage	NA	NA
ENSG00000163545	200	lof	low_coverage	0.857126	0.887054
ENSG00000162873	200	lof	low_coverage	1	0.997799
ENSG00000186007	200	lof	low_coverage	0.909082	0.963312
ENSG00000117266	200	lof	low_coverage	0.804752	0.836918
ENSG00000174514	200	lof	low_coverage	1	0.855119
ENSG00000158711	200	lof	low_coverage	NA	NA
ENSG00000158715	200	lof	low_coverage	0.66666	0.778481
ENSG00000069275	200	lof	low_coverage	NA	NA
ENSG00000117280	200	lof	low_coverage	NA	0.448283
ENSG00000133065	200	lof	low_coverage	NA	NA
ENSG00000162877	200	lof	low_coverage	0.499996	0.546028
ENSG00000174502	200	lof	low_coverage	NA	NA
ENSG00000196188	200	lof	low_coverage	0.642844	0.748576
ENSG00000263961	200	lof	low_coverage	NA	NA
ENSG00000198049	200	lof	low_coverage	0.666659	0.631746
ENSG00000196550	200	lof	low_coverage	NA	NA
ENSG00000266028	200	lof	low_coverage	NA	NA
ENSG00000263528	200	lof	low_coverage	4.53521e-11	2.22727e-10
ENSG00000266094	200	lof	low_coverage	NA	3.79747e-10
ENSG00000143486	200	lof	low_coverage	NA	NA
ENSG00000143479	200	lof	low_coverage	0.666664	0.613838
ENSG00000162889	200	lof	low_coverage	NA	NA
ENSG00000136634	200	lof	low_coverage	1	0.976202
ENSG00000142224	200	lof	low_coverage	1	0.972084
ENSG00000162891	200	lof	low_coverage	0.871092	0.944344
ENSG00000162892	200	lof	low_coverage	1	0.9983
ENSG00000162894	200	lof	low_coverage	0.499993	0.572287
ENSG00000162896	200	lof	low_coverage	NA	NA
ENSG00000162897	200	lof	low_coverage	1	0.895099
ENSG00000182795	200	lof	low_coverage	0.978362	0.982839
ENSG00000180667	200	lof	low_coverage	NA	NA
ENSG00000123836	200	lof	low_coverage	0.666662	0.882252
ENSG00000123843	200	lof	low_coverage	NA	NA
ENSG00000123838	200	lof	low_coverage	0.499997	0.744831
ENSG00000196352	200	lof	low_coverage	0.333329	0.805846
ENSG00000117322	200	lof	low_coverage	0.84218	0.863035
ENSG00000203710	200	lof	low_coverage	0.874997	0.866794
ENSG00000197721	200	lof	low_coverage	0.836594	0.832078
ENSG00000117335	200	lof	low_coverage	0.666653	0.621643
ENSG00000174059	200	lof	low_coverage	0.66665	0.741698
ENSG00000076356	200	lof	low_coverage	0.499998	0.231812
ENSG00000008118	200	lof	low_coverage	0.499997	0.503247
ENSG00000196878	200	lof	low_coverage	0.916663	0.888271
ENSG00000117594	200	lof	low_coverage	NA	NA
ENSG00000009790	200	lof	low_coverage	0.599995	0.596987
ENSG00000162757	200	lof	low_coverage	NA	NA
ENSG00000117595	200	lof	low_coverage	NA	NA
ENSG00000117597	200	lof	low_coverage	NA	0.11063
ENSG00000143469	200	lof	low_coverage	NA	NA
ENSG00000082497	200	lof	low_coverage	NA	NA
ENSG00000054392	200	lof	low_coverage	0.499998	0.708211
ENSG00000143473	200	lof	low_coverage	1	0.972369
ENSG00000283952	200	lof	low_coverage	NA	NA
ENSG00000117625	200	lof	low_coverage	NA	NA
ENSG00000082512	200	lof	low_coverage	1	0.833138
ENSG00000198570	200	lof	low_coverage	NA	NA
ENSG00000170385	200	lof	low_coverage	NA	NA
ENSG00000117650	200	lof	low_coverage	0.88234	0.907491
ENSG00000123684	200	lof	low_coverage	NA	NA
ENSG00000143493	200	lof	low_coverage	NA	NA
ENSG00000143476	200	lof	low_coverage	0.562493	0.630373
ENSG00000066027	200	lof	low_coverage	NA	3.06109e-10
ENSG00000065600	200	lof	low_coverage	0.952373	0.964423
ENSG00000117691	200	lof	low_coverage	1	0.999548
ENSG00000162772	200	lof	low_coverage	NA	NA
ENSG00000123685	200	lof	low_coverage	NA	0.686735
ENSG00000117697	200	lof	low_coverage	NA	NA
ENSG00000203705	200	lof	low_coverage	0.499997	0.505909
ENSG00000185523	200	lof	low_coverage	0.816631	0.842915
ENSG00000162769	200	lof	low_coverage	NA	1.5102e-10
ENSG00000143494	200	lof	low_coverage	0.499995	0.507432
ENSG00000174606	200	lof	low_coverage	6.25031e-10	6.43892e-10
ENSG00000136643	200	lof	low_coverage	0.571417	0.632536
ENSG00000117707	200	lof	low_coverage	NA	NA
ENSG00000143499	200	lof	low_coverage	0.199988	0.277603
ENSG00000152104	200	lof	low_coverage	NA	NA
ENSG00000117724	200	lof	low_coverage	0.909628	0.912727
ENSG00000082482	200	lof	low_coverage	NA	NA
ENSG00000136636	200	lof	low_coverage	0.499997	0.415674
ENSG00000042781	200	lof	low_coverage	0.599995	0.585284
ENSG00000196482	200	lof	low_coverage	NA	0.970944
ENSG00000092978	200	lof	low_coverage	0.694433	0.694263
ENSG00000162814	200	lof	low_coverage	0.499998	0.439033
ENSG00000067533	200	lof	low_coverage	0.973136	0.975497
ENSG00000092969	200	lof	low_coverage	NA	NA
ENSG00000143353	200	lof	low_coverage	1	0.97973
ENSG00000215817	200	lof	low_coverage	0.636332	0.634922
ENSG00000196660	200	lof	low_coverage	1	0.816714
ENSG00000136628	200	lof	low_coverage	0.333324	0.349857
ENSG00000162813	200	lof	low_coverage	1	0.995047
ENSG00000067704	200	lof	low_coverage	0.734683	0.724629
ENSG00000118873	200	lof	low_coverage	NA	NA
ENSG00000116141	200	lof	low_coverage	NA	NA
ENSG00000162817	200	lof	low_coverage	0.499991	0.511575
ENSG00000117791	200	lof	low_coverage	NA	NA
ENSG00000186205	200	lof	low_coverage	NA	NA
ENSG00000136630	200	lof	low_coverage	2.04087e-10	3.75522e-10
ENSG00000143507	200	lof	low_coverage	NA	5.83023e-10
ENSG00000143512	200	lof	low_coverage	0.882342	0.874776
ENSG00000143498	200	lof	low_coverage	1	0.914747
ENSG00000154305	200	lof	low_coverage	0.499991	0.61523
ENSG00000186063	200	lof	low_coverage	0.499996	0.501444
ENSG00000162819	200	lof	low_coverage	1	0.999606
ENSG00000197520	200	lof	low_coverage	0.333327	0.330066
ENSG00000154309	200	lof	low_coverage	0.499989	0.645504
ENSG00000143502	200	lof	low_coverage	0.599994	0.587083
ENSG00000203697	200	lof	low_coverage	0.562495	0.528486
ENSG00000162909	200	lof	low_coverage	0.970543	0.975561
ENSG00000143514	200	lof	low_coverage	0.642848	0.661295
ENSG00000143756	200	lof	low_coverage	NA	NA
ENSG00000143753	200	lof	low_coverage	NA	NA
ENSG00000143748	200	lof	low_coverage	0.818177	0.877134
ENSG00000143771	200	lof	low_coverage	NA	0.00257421
ENSG00000162923	200	lof	low_coverage	NA	NA
ENSG00000143786	200	lof	low_coverage	NA	NA
ENSG00000185842	200	lof	low_coverage	0.973323	0.980815
ENSG00000143815	200	lof	low_coverage	NA	0.0173992
ENSG00000154380	200	lof	low_coverage	NA	NA
ENSG00000143742	200	lof	low_coverage	NA	NA
ENSG00000143819	200	lof	low_coverage	0.666661	0.729463
ENSG00000196187	200	lof	low_coverage	0.734689	0.755429
ENSG00000243709	200	lof	low_coverage	1	0.955392
ENSG00000255835	200	lof	low_coverage	NA	NA
ENSG00000143811	200	lof	low_coverage	NA	NA
ENSG00000143768	200	lof	low_coverage	NA	NA
ENSG00000143751	200	lof	low_coverage	0.533323	0.523252
ENSG00000182827	200	lof	low_coverage	NA	NA
ENSG00000185155	200	lof	low_coverage	1	0.999915
ENSG00000183814	200	lof	low_coverage	NA	NA
ENSG00000143799	200	lof	low_coverage	0.666663	0.680784
ENSG00000203685	200	lof	low_coverage	1	0.999845
ENSG00000143772	200	lof	low_coverage	NA	NA
ENSG00000143801	200	lof	low_coverage	0.666662	0.663625
ENSG00000163050	200	lof	low_coverage	0.680548	0.729176
ENSG00000143776	200	lof	low_coverage	NA	NA
ENSG00000181450	200	lof	low_coverage	1	0.989832
ENSG00000081692	200	lof	low_coverage	1	0.997256
ENSG00000143740	200	lof	low_coverage	1	0.634012
ENSG00000185888	200	lof	low_coverage	NA	NA
ENSG00000143816	200	lof	low_coverage	1.56254e-10	4.26241e-10
ENSG00000154342	200	lof	low_coverage	NA	NA
ENSG00000143761	200	lof	low_coverage	NA	NA
ENSG00000143793	200	lof	low_coverage	1	0.971638
ENSG00000162910	200	lof	low_coverage	0.666659	0.649439
ENSG00000143774	200	lof	low_coverage	0.714273	0.795109
ENSG00000181873	200	lof	low_coverage	0.499987	0.731271
ENSG00000154358	200	lof	low_coverage	0.874966	0.907704
ENSG00000154370	200	lof	low_coverage	NA	NA
ENSG00000162931	200	lof	low_coverage	0.857137	0.825271
ENSG00000168148	200	lof	low_coverage	NA	NA
ENSG00000181218	200	lof	low_coverage	NA	NA
ENSG00000196890	200	lof	low_coverage	1	0.900169
ENSG00000168159	200	lof	low_coverage	1	0.865528
ENSG00000116574	200	lof	low_coverage	NA	NA
ENSG00000168118	200	lof	low_coverage	1	0.999279
ENSG00000154429	200	lof	low_coverage	NA	NA
ENSG00000143632	200	lof	low_coverage	NA	NA
ENSG00000069248	200	lof	low_coverage	0.499998	0.451733
ENSG00000135776	200	lof	low_coverage	0.874997	0.889374
ENSG00000135801	200	lof	low_coverage	NA	NA
ENSG00000135763	200	lof	low_coverage	0.446423	0.468988
ENSG00000143641	200	lof	low_coverage	NA	NA
ENSG00000177614	200	lof	low_coverage	1	0.963374
ENSG00000135775	200	lof	low_coverage	0.499996	0.410123
ENSG00000135744	200	lof	low_coverage	0.66666	0.663463
ENSG00000135773	200	lof	low_coverage	0.966284	0.973813
ENSG00000119280	200	lof	low_coverage	0.16665	0.173124
ENSG00000143643	200	lof	low_coverage	0.499998	0.327756
ENSG00000173409	200	lof	low_coverage	1.2346e-10	0.172599
ENSG00000182118	200	lof	low_coverage	0.874982	0.861955
ENSG00000119283	200	lof	low_coverage	0.599992	0.518091
ENSG00000143633	200	lof	low_coverage	1	0.974345
ENSG00000116906	200	lof	low_coverage	0.499993	0.552405
ENSG00000116903	200	lof	low_coverage	1	0.725547
ENSG00000010072	200	lof	low_coverage	1	0.983634
ENSG00000135766	200	lof	low_coverage	NA	NA
ENSG00000116918	200	lof	low_coverage	2.77787e-10	0.123125
ENSG00000162946	200	lof	low_coverage	NA	0.00996875
ENSG00000116991	200	lof	low_coverage	NA	NA
ENSG00000212916	200	lof	low_coverage	1	0.873087
ENSG00000135778	200	lof	low_coverage	NA	NA
ENSG00000135749	200	lof	low_coverage	0.166659	0.160006
ENSG00000143674	200	lof	low_coverage	0.799998	0.719484
ENSG00000135750	200	lof	low_coverage	2.04087e-10	2.16101e-10
ENSG00000183780	200	lof	low_coverage	NA	0.999189
ENSG00000168275	200	lof	low_coverage	NA	NA
ENSG00000059588	200	lof	low_coverage	0.669417	0.648271
ENSG00000168264	200	lof	low_coverage	NA	NA
ENSG00000173726	200	lof	low_coverage	NA	NA
ENSG00000188739	200	lof	low_coverage	0.399995	0.470869
ENSG00000054267	200	lof	low_coverage	NA	NA
ENSG00000152904	200	lof	low_coverage	1	0.965955
ENSG00000284770	200	lof	low_coverage	0.66666	0.694006
ENSG00000162885	200	lof	low_coverage	0.785704	0.826467
ENSG00000168243	200	lof	low_coverage	NA	NA
ENSG00000143669	200	lof	low_coverage	0.166663	0.206981
ENSG00000116962	200	lof	low_coverage	0.499995	0.681257
ENSG00000077585	200	lof	low_coverage	0.919993	0.910411
ENSG00000086619	200	lof	low_coverage	0.83333	0.800183
ENSG00000186197	200	lof	low_coverage	NA	9.87409e-10
ENSG00000116977	200	lof	low_coverage	0.827196	0.835212
ENSG00000119285	200	lof	low_coverage	NA	NA
ENSG00000077522	200	lof	low_coverage	1	0.985484
ENSG00000116984	200	lof	low_coverage	0.562494	0.585155
ENSG00000244020	200	lof	low_coverage	0.888859	0.919227
ENSG00000198626	200	lof	low_coverage	7.12001e-12	4.63e-11
ENSG00000116996	200	lof	low_coverage	0.840265	0.902873
ENSG00000133019	200	lof	low_coverage	1	0.962627
ENSG00000155816	200	lof	low_coverage	NA	NA
ENSG00000180875	200	lof	low_coverage	NA	NA
ENSG00000182901	200	lof	low_coverage	NA	NA
ENSG00000091483	200	lof	low_coverage	1	0.933011
ENSG00000117009	200	lof	low_coverage	1	0.977146
ENSG00000054277	200	lof	low_coverage	0.499996	0.517482
ENSG00000162843	200	lof	low_coverage	0.529082	0.564774
ENSG00000174371	200	lof	low_coverage	0.908165	0.914792
ENSG00000196289	200	lof	low_coverage	NA	NA
ENSG00000197769	200	lof	low_coverage	NA	NA
ENSG00000180287	200	lof	low_coverage	0.499996	0.630219
ENSG00000143702	200	lof	low_coverage	NA	NA
ENSG00000054282	200	lof	low_coverage	0.666662	0.666602
ENSG00000117020	200	lof	low_coverage	NA	NA
ENSG00000179456	200	lof	low_coverage	NA	NA
ENSG00000173728	200	lof	low_coverage	1	0.890426
ENSG00000035687	200	lof	low_coverage	NA	NA
ENSG00000179397	200	lof	low_coverage	0.809995	0.866587
ENSG00000121644	200	lof	low_coverage	NA	NA
ENSG00000203667	200	lof	low_coverage	1	0.998919
ENSG00000153187	200	lof	low_coverage	1	0.983025
ENSG00000203666	200	lof	low_coverage	1	0.993269
ENSG00000162849	200	lof	low_coverage	NA	3.07762e-10
ENSG00000185420	200	lof	low_coverage	NA	NA
ENSG00000162851	200	lof	low_coverage	0.249993	0.386129
ENSG00000162852	200	lof	low_coverage	0.499992	0.500907
ENSG00000143653	200	lof	low_coverage	0.871103	0.959754
ENSG00000153207	200	lof	low_coverage	1	0.998235
ENSG00000197472	200	lof	low_coverage	NA	NA
ENSG00000277462	200	lof	low_coverage	NA	NA
ENSG00000188295	200	lof	low_coverage	1	0.932367
ENSG00000196418	200	lof	low_coverage	0.968296	0.963491
ENSG00000162714	200	lof	low_coverage	NA	NA
ENSG00000162711	200	lof	low_coverage	1	0.854411
ENSG00000169224	200	lof	low_coverage	NA	NA
ENSG00000162722	200	lof	low_coverage	0.939384	0.930505
ENSG00000203663	200	lof	low_coverage	1	0.994092
ENSG00000196071	200	lof	low_coverage	0.857137	0.811579
ENSG00000196539	200	lof	low_coverage	1	0.998304
ENSG00000184022	200	lof	low_coverage	NA	NA
ENSG00000259823	200	lof	low_coverage	NA	NA
ENSG00000175137	200	lof	low_coverage	2.04087e-10	4.81783e-10
ENSG00000171161	200	lof	low_coverage	NA	NA
ENSG00000171163	200	lof	low_coverage	0.909087	0.905025
ENSG00000185220	200	lof	low_coverage	NA	NA
ENSG00000184731	200	lof	low_coverage	0.909083	0.935446
ENSG00000035115	200	lof	low_coverage	0.333331	0.538223
ENSG00000143727	200	lof	low_coverage	0.799989	0.792743
ENSG00000189292	200	lof	low_coverage	NA	NA
ENSG00000151353	200	lof	low_coverage	1	0.997569
ENSG00000172554	200	lof	low_coverage	NA	NA
ENSG00000115705	200	lof	low_coverage	0.857137	0.860232
ENSG00000130508	200	lof	low_coverage	2.75485e-11	6.74258e-11
ENSG00000186487	200	lof	low_coverage	NA	NA
ENSG00000032389	200	lof	low_coverage	NA	NA
ENSG00000171853	200	lof	low_coverage	0.666664	0.762434
ENSG00000182551	200	lof	low_coverage	1	0.988751
ENSG00000171865	200	lof	low_coverage	1	0.97525
ENSG00000171863	200	lof	low_coverage	NA	NA
ENSG00000118004	200	lof	low_coverage	NA	NA
ENSG00000151360	200	lof	low_coverage	0.911754	0.910221
ENSG00000214866	200	lof	low_coverage	0.936518	0.926055
ENSG00000134326	200	lof	low_coverage	0.749996	0.728077
ENSG00000134321	200	lof	low_coverage	0.666663	0.869045
ENSG00000151692	200	lof	low_coverage	NA	NA
ENSG00000115738	200	lof	low_coverage	NA	NA
ENSG00000134313	200	lof	low_coverage	NA	NA
ENSG00000143797	200	lof	low_coverage	NA	NA
ENSG00000151693	200	lof	low_coverage	NA	NA
ENSG00000119185	200	lof	low_coverage	NA	0.759555
ENSG00000119203	200	lof	low_coverage	0.533325	0.652804
ENSG00000134330	200	lof	low_coverage	0.799995	0.815316
ENSG00000151694	200	lof	low_coverage	1	0.974722
ENSG00000134308	200	lof	low_coverage	NA	NA
ENSG00000115750	200	lof	low_coverage	0.751102	0.771156
ENSG00000134317	200	lof	low_coverage	1	0.888684
ENSG00000172059	200	lof	low_coverage	1.50004e-10	2.81606e-10
ENSG00000205795	200	lof	low_coverage	1	0.996579
ENSG00000171848	200	lof	low_coverage	NA	NA
ENSG00000115756	200	lof	low_coverage	NA	NA
ENSG00000115758	200	lof	low_coverage	1	0.996828
ENSG00000115761	200	lof	low_coverage	0.249995	0.207161
ENSG00000143882	200	lof	low_coverage	6.19846e-11	1.2231e-10
ENSG00000143870	200	lof	low_coverage	NA	NA
ENSG00000162975	200	lof	low_coverage	1	0.97337
ENSG00000150873	200	lof	low_coverage	NA	NA
ENSG00000162976	200	lof	low_coverage	1	0.978259
ENSG00000134318	200	lof	low_coverage	1.9532e-10	9.69171e-05
ENSG00000169016	200	lof	low_coverage	NA	NA
ENSG00000196208	200	lof	low_coverage	0.444441	0.640528
ENSG00000169006	200	lof	low_coverage	1	0.994873
ENSG00000134324	200	lof	low_coverage	0.544435	0.600394
ENSG00000071575	200	lof	low_coverage	NA	NA
ENSG00000162981	200	lof	low_coverage	NA	NA
ENSG00000151779	200	lof	low_coverage	0.687612	0.718185
ENSG00000079785	200	lof	low_coverage	NA	NA
ENSG00000134323	200	lof	low_coverage	NA	NA
ENSG00000197872	200	lof	low_coverage	NA	NA
ENSG00000214842	200	lof	low_coverage	0.900652	0.880898
ENSG00000163032	200	lof	low_coverage	NA	NA
ENSG00000163029	200	lof	low_coverage	NA	NA
ENSG00000178295	200	lof	low_coverage	0.749998	0.683781
ENSG00000151379	200	lof	low_coverage	NA	NA
ENSG00000170745	200	lof	low_coverage	1	0.936947
ENSG00000240857	200	lof	low_coverage	1	0.940645
ENSG00000185013	200	lof	low_coverage	0.874997	0.866764
ENSG00000250741	200	lof	low_coverage	NA	NA
ENSG00000143867	200	lof	low_coverage	NA	NA
ENSG00000183891	200	lof	low_coverage	1	0.931102
ENSG00000118965	200	lof	low_coverage	0.445446	0.490189
ENSG00000132031	200	lof	low_coverage	1	0.987573
ENSG00000068697	200	lof	low_coverage	0.66666	0.59696
ENSG00000115884	200	lof	low_coverage	NA	NA
ENSG00000055917	200	lof	low_coverage	6.17294e-11	9.96673e-11
ENSG00000143878	200	lof	low_coverage	NA	NA
ENSG00000118960	200	lof	low_coverage	0.595226	0.650655
ENSG00000143869	200	lof	low_coverage	NA	NA
ENSG00000118961	200	lof	low_coverage	NA	0.56749
ENSG00000084674	200	lof	low_coverage	0.599997	0.637498
ENSG00000119771	200	lof	low_coverage	NA	NA
ENSG00000119778	200	lof	low_coverage	NA	NA
ENSG00000173960	200	lof	low_coverage	NA	0.00854862
ENSG00000205639	200	lof	low_coverage	1	0.981652
ENSG00000163026	200	lof	low_coverage	NA	NA
ENSG00000119782	200	lof	low_coverage	NA	NA
ENSG00000115128	200	lof	low_coverage	NA	NA
ENSG00000115129	200	lof	low_coverage	1	0.993286
ENSG00000176732	200	lof	low_coverage	1	0.954119
ENSG00000219626	200	lof	low_coverage	1	0.96723
ENSG00000186453	200	lof	low_coverage	1	0.999226
ENSG00000198399	200	lof	low_coverage	0.842086	0.879931
ENSG00000084676	200	lof	low_coverage	NA	2.744e-10
ENSG00000184924	200	lof	low_coverage	0.809974	0.889834
ENSG00000138092	200	lof	low_coverage	0.499988	0.67573
ENSG00000138031	200	lof	low_coverage	0.499998	0.396612
ENSG00000115137	200	lof	low_coverage	1	0.946252
ENSG00000084710	200	lof	low_coverage	0.33333	0.252914
ENSG00000115138	200	lof	low_coverage	1	0.992045
ENSG00000119772	200	lof	low_coverage	1.5496e-11	6.94438e-11
ENSG00000138101	200	lof	low_coverage	0.499998	0.521379
ENSG00000143970	200	lof	low_coverage	NA	NA
ENSG00000084731	200	lof	low_coverage	NA	NA
ENSG00000084733	200	lof	low_coverage	NA	NA
ENSG00000157833	200	lof	low_coverage	0.299989	0.412566
ENSG00000084754	200	lof	low_coverage	1	0.934509
ENSG00000138029	200	lof	low_coverage	0.266655	0.421619
ENSG00000173567	200	lof	low_coverage	0.967989	0.974373
ENSG00000138018	200	lof	low_coverage	NA	NA
ENSG00000157856	200	lof	low_coverage	0.826704	0.86193
ENSG00000115155	200	lof	low_coverage	0.863342	0.872542
ENSG00000173557	200	lof	low_coverage	1	0.945079
ENSG00000157884	200	lof	low_coverage	1	0.997511
ENSG00000171303	200	lof	low_coverage	NA	NA
ENSG00000213699	200	lof	low_coverage	NA	NA
ENSG00000115163	200	lof	low_coverage	NA	NA
ENSG00000157851	200	lof	low_coverage	NA	NA
ENSG00000084764	200	lof	low_coverage	2.50025e-09	2.51528e-09
ENSG00000119777	200	lof	low_coverage	0.33333	0.337314
ENSG00000084693	200	lof	low_coverage	1	0.988257
[truncated: 106,223 more rows]
